# Supplementary material for: Ratiometric quantitation of redox status with a molecular Fe2 magnetic resonance probe
Source: Chem Sci. 2017 Apr 19;8(6):4424–30. doi: 10.1039/c7sc00562h (PMC5580376; doi:10.1039/c7sc00562h)
Supplement: Supplementary file 2 [file SC-008-C7SC00562H-s002.cif]

# Electronic Supplementary Material (ESI) for Chemical Science.
# This journal is © The Royal Society of Chemistry 2017

####################################################################### 
# 
# This file contains crystal structure data downloaded from the 
# Cambridge Structural Database (CSD) hosted by the Cambridge 
# Crystallographic Data Centre (CCDC).
# 
# Full information about CCDC data access policies and citation 
# guidelines are available at http://www.ccdc.cam.ac.uk/access/V1 
# 
# Audit and citation data items may have been added by the CCDC. 
# Please retain this information to preserve the provenance of 
# this file and to allow appropriate attribution of the data. 
# 
#######################################################################

data_LFe2Lprime
_database_code_depnum_ccdc_archive 'CCDC 1531010'
_audit_update_record             
;
2017-02-05 deposited with the CCDC.
2017-04-13 downloaded from the CCDC.
;
_audit_creation_date             2016-08-11
_audit_creation_method           
;
Olex2 1.2
(compiled 2016.02.19 svn.r3266 for OlexSys, GUI svn.r5155)
;
_chemical_name_common            ?
_chemical_name_systematic        ?
_chemical_formula_moiety         'C19 H29 Fe2 N6 O12 P2, 2(O1), 4(H2 O), H O'
_chemical_formula_sum            'C19 H38 Fe2 N6 O19 P2'
_chemical_formula_weight         828.19
_chemical_absolute_configuration ?
_chemical_melting_point          ?
loop_
_atom_type_symbol
_atom_type_description
_atom_type_scat_dispersion_real
_atom_type_scat_dispersion_imag
_atom_type_scat_source
C C 0.0033 0.0016 'International Tables Vol C Tables 4.2.6.8 and 6.1.1.4'
H H 0.0000 0.0000 'International Tables Vol C Tables 4.2.6.8 and 6.1.1.4'
Fe Fe 0.3463 0.8444 'International Tables Vol C Tables 4.2.6.8 and 6.1.1.4'
N N 0.0061 0.0033 'International Tables Vol C Tables 4.2.6.8 and 6.1.1.4'
O O 0.0106 0.0060 'International Tables Vol C Tables 4.2.6.8 and 6.1.1.4'
P P 0.1023 0.0942 'International Tables Vol C Tables 4.2.6.8 and 6.1.1.4'

_shelx_space_group_comment       
;
The symmetry employed for this shelxl refinement is uniquely defined
by the following loop, which should always be used as a source of
symmetry information in preference to the above space-group names.
They are only intended as comments.
;
_space_group_crystal_system      orthorhombic
_space_group_IT_number           33
_space_group_name_H-M_alt        'P n a 21'
_space_group_name_Hall           'P 2c -2n'
loop_
_space_group_symop_operation_xyz
'x, y, z'
'-x, -y, z+1/2'
'x+1/2, -y+1/2, z'
'-x+1/2, y+1/2, z+1/2'

_cell_length_a                   21.3916(7)
_cell_length_b                   9.4099(3)
_cell_length_c                   16.1292(5)
_cell_angle_alpha                90
_cell_angle_beta                 90
_cell_angle_gamma                90
_cell_volume                     3246.69(18)
_cell_formula_units_Z            4
_cell_measurement_reflns_used    9100
_cell_measurement_temperature    100
_cell_measurement_theta_max      26.47
_cell_measurement_theta_min      2.53
_shelx_estimated_absorpt_T_max   ?
_shelx_estimated_absorpt_T_min   ?
_exptl_absorpt_coefficient_mu    1.081
_exptl_absorpt_correction_T_max  0.7454
_exptl_absorpt_correction_T_min  0.6491
_exptl_absorpt_correction_type   multi-scan
_exptl_absorpt_process_details   
;
SADABS-2014/5 (Bruker,2014/5) was used for absorption correction.
wR2(int) was 0.0946 before and 0.0485 after correction.
The Ratio of minimum to maximum transmission is 0.8708.
The \l/2 correction factor is 0.00150.
;
_exptl_absorpt_special_details   ?
_exptl_crystal_colour            'clear dark red'
_exptl_crystal_colour_lustre     clear
_exptl_crystal_colour_modifier   dark
_exptl_crystal_colour_primary    red
_exptl_crystal_density_diffrn    1.694
_exptl_crystal_density_meas      ?
_exptl_crystal_density_method    ?
_exptl_crystal_description       plate
_exptl_crystal_F_000             1712
_exptl_crystal_preparation       ', Magnetic properties'
_exptl_crystal_size_max          0.451
_exptl_crystal_size_mid          0.177
_exptl_crystal_size_min          0.06
_exptl_transmission_factor_max   ?
_exptl_transmission_factor_min   ?
_diffrn_reflns_av_R_equivalents  0.0293
_diffrn_reflns_av_unetI/netI     0.0229
_diffrn_reflns_Laue_measured_fraction_full 0.999
_diffrn_reflns_Laue_measured_fraction_max 0.998
_diffrn_reflns_limit_h_max       26
_diffrn_reflns_limit_h_min       -26
_diffrn_reflns_limit_k_max       11
_diffrn_reflns_limit_k_min       -11
_diffrn_reflns_limit_l_max       20
_diffrn_reflns_limit_l_min       -19
_diffrn_reflns_number            45560
_diffrn_reflns_point_group_measured_fraction_full 1.000
_diffrn_reflns_point_group_measured_fraction_max 0.998
_diffrn_reflns_theta_full        26.000
_diffrn_reflns_theta_max         26.505
_diffrn_reflns_theta_min         2.285
_diffrn_ambient_temperature      100.04
_diffrn_detector_area_resol_mean 8
_diffrn_measured_fraction_theta_full 0.999
_diffrn_measured_fraction_theta_max 0.998
_diffrn_measurement_device_type  'Bruker Kappa APEX CCD area detector'
_diffrn_measurement_method       '\w and \f scans'
_diffrn_radiation_monochromator  'Quazar optics'
_diffrn_radiation_type           MoK\a
_diffrn_radiation_wavelength     0.71073
_diffrn_source                   microsource
_diffrn_standards_number         0
_reflns_Friedel_coverage         0.929
_reflns_Friedel_fraction_full    1.000
_reflns_Friedel_fraction_max     0.998
_reflns_number_gt                6474
_reflns_number_total             6605
_reflns_special_details          
;
 Reflections were merged by SHELXL according to the crystal
 class for the calculation of statistics and refinement.
 
 _reflns_Friedel_fraction is defined as the number of unique
 Friedel pairs measured divided by the number that would be
 possible theoretically, ignoring centric projections and
 systematic absences.
;
_reflns_threshold_expression     'I > 2\s(I)'
_computing_cell_refinement       'SAINT V8.34A (Bruker, 2013)'
_computing_data_collection       'APEX2 V2014.11-0 (Bruker, 2014)'
_computing_data_reduction        'Bruker SAINT'
_computing_molecular_graphics    'Olex2 (Dolomanov et al., 2009)'
_computing_publication_material  'Olex2 (Dolomanov et al., 2009)'
_computing_structure_refinement  'ShelXL (Sheldrick, 2015)'
_computing_structure_solution    'ShelXT (Sheldrick, 2015)'
_refine_diff_density_max         0.928
_refine_diff_density_min         -0.791
_refine_diff_density_rms         0.122
_refine_ls_abs_structure_details 
;
 Refined as an inversion twin.
;
_refine_ls_abs_structure_Flack   0.14(3)
_refine_ls_extinction_coef       .
_refine_ls_extinction_method     none
_refine_ls_goodness_of_fit_ref   1.237
_refine_ls_hydrogen_treatment    mixed
_refine_ls_matrix_type           full
_refine_ls_number_parameters     458
_refine_ls_number_reflns         6605
_refine_ls_number_restraints     121
_refine_ls_R_factor_all          0.0508
_refine_ls_R_factor_gt           0.0497
_refine_ls_restrained_S_all      1.234
_refine_ls_shift/su_max          0.000
_refine_ls_shift/su_mean         0.000
_refine_ls_structure_factor_coef Fsqd
_refine_ls_weighting_details     
'w=1/[\s^2^(Fo^2^)+19.7952P] where P=(Fo^2^+2Fc^2^)/3'
_refine_ls_weighting_scheme      calc
_refine_ls_wR_factor_gt          0.1165
_refine_ls_wR_factor_ref         0.1170
_refine_special_details          
'Refined as a 2-component inversion twin., SQUEEZE'
_olex2_refinement_description    
;
1. Twinned data refinement
 Scales: 0.86(3) 0.14(3)
2. Fixed Uiso
 At 1.2 times of:
  All C(H) groups, All C(H,H) groups, All N(H,H) groups
 At 1.5 times of:
  All C(H,H,H) groups, All O(H) groups, All O(H,H) groups
3. Rigid bond restraints
 N4, C14, C16
 with sigma for 1-2 distances of 0.002 and sigma for 1-3 distances of 0.002
 C18, C19
 with sigma for 1-2 distances of 0.002 and sigma for 1-3 distances of 0.002
 O2, N2, N3, C3, C4
 with sigma for 1-2 distances of 0.002 and sigma for 1-3 distances of 0.002
 O3, C5, C6, C7, C11, C12
 with sigma for 1-2 distances of 0.002 and sigma for 1-3 distances of 0.002
 Fe1, P2, O4, O7, C17
 with sigma for 1-2 distances of 0.002 and sigma for 1-3 distances of 0.002
4. Uiso/Uaniso restraints and constraints
N4 \\sim C14 \\sim C16: within 2A with sigma of 0.002 and sigma for terminal
atoms of 0.004
C18 \\sim C19: within 2A with sigma of 0.002 and sigma for terminal atoms of
0.004
O2 \\sim N2 \\sim N3 \\sim C3 \\sim C4: within 2A with sigma of 0.002 and sigma
for terminal atoms of 0.004
O3 \\sim C5 \\sim C6 \\sim C7 \\sim C11 \\sim C12: within 2A with sigma of
0.002 and sigma for terminal atoms of 0.004
Fe1 \\sim P2 \\sim O4 \\sim O7 \\sim C17: within 2A with sigma of 0.002 and
sigma for terminal atoms of 0.004
5. Others
 Sof(O20A)=1-FVAR(1)
 Sof(O20)=FVAR(1)
 Sof(O21A)=1-FVAR(2)
 Sof(O21)=FVAR(2)
6.a Free rotating group:
 O14(H14C,H14D), O18(H18A,H18B), O16(H16A,H16B)
6.b Secondary CH2 refined with riding coordinates:
 C2(H2C,H2D), C4(H4A,H4B), C5(H5C,H5D), C13(H13A,H13B), C14(H14A,H14B),
 C15(H15A,H15B)
6.c Aromatic/amide H refined with riding coordinates:
 C7(H7), C10(H10)
6.d X=CH2 refined with riding coordinates:
 N1(H1A,H1B), N2(H2A,H2B), N5(H5A,H5B), N6(H6A,H6B)
6.e Idealised Me refined as rotating group:
 C9(H9A,H9B,H9C), C19(H19A,H19B,H19C)
6.f Idealised tetrahedral OH refined as rotating group:
 O12(H12)
;
_atom_sites_solution_hydrogens   mixed
_atom_sites_solution_primary     direct
_atom_sites_solution_secondary   ?
loop_
_atom_site_label
_atom_site_type_symbol
_atom_site_fract_x
_atom_site_fract_y
_atom_site_fract_z
_atom_site_U_iso_or_equiv
_atom_site_adp_type
_atom_site_occupancy
_atom_site_site_symmetry_order
_atom_site_calc_flag
_atom_site_refinement_flags_posn
_atom_site_refinement_flags_adp
_atom_site_refinement_flags_occupancy
_atom_site_disorder_assembly
_atom_site_disorder_group
Fe1 Fe 0.55074(5) 0.69108(10) 0.58134(7) 0.0095(2) Uani 1 1 d . U . . .
Fe2 Fe 0.47482(5) 0.78911(11) 0.39439(7) 0.0103(2) Uani 1 1 d . . . . .
P1 P 0.41568(9) 0.82498(19) 0.57155(12) 0.0107(4) Uani 1 1 d . . . . .
P2 P 0.43948(10) 0.5205(2) 0.50771(12) 0.0127(4) Uani 1 1 d . U . . .
O1 O 0.4094(3) 0.7819(6) 0.2919(3) 0.0177(12) Uani 1 1 d . . . . .
O2 O 0.5058(3) 1.0023(6) 0.3676(3) 0.0119(9) Uani 1 1 d . U . . .
O3 O 0.5580(3) 0.7744(5) 0.4707(3) 0.0132(9) Uani 1 1 d . U . . .
O4 O 0.6318(2) 0.5773(5) 0.5554(3) 0.0124(9) Uani 1 1 d . U . . .
O5 O 0.5592(3) 0.6357(6) 0.7042(3) 0.0137(11) Uani 1 1 d . . . . .
O6 O 0.4815(3) 0.8141(6) 0.6103(3) 0.0136(11) Uani 1 1 d . . . . .
O7 O 0.5029(3) 0.5235(5) 0.5545(3) 0.0118(8) Uani 1 1 d . U . . .
O8 O 0.4476(3) 0.5801(6) 0.4204(3) 0.0146(11) Uani 1 1 d . . . . .
O9 O 0.4189(3) 0.8789(6) 0.4826(3) 0.0136(11) Uani 1 1 d . . . . .
O10 O 0.3704(3) 0.9089(6) 0.6247(3) 0.0151(12) Uani 1 1 d . . . . .
O11 O 0.4130(3) 0.3725(6) 0.5097(4) 0.0183(12) Uani 1 1 d . . . . .
O12 O 0.3259(3) 0.6495(7) 0.5216(4) 0.0266(14) Uani 1 1 d . . . . .
H12 H 0.3080 0.5703 0.5235 0.040 Uiso 1 1 calc GR . . . .
N1 N 0.3960(4) 0.6846(8) 0.1658(4) 0.0206(16) Uani 1 1 d . . . . .
H1A H 0.3569 0.7138 0.1637 0.025 Uiso 1 1 calc R . . . .
H1B H 0.4119 0.6363 0.1241 0.025 Uiso 1 1 calc R . . . .
N2 N 0.5749(3) 1.1290(7) 0.2918(4) 0.0152(12) Uani 1 1 d . U . . .
H2A H 0.5731 1.2022 0.3257 0.018 Uiso 1 1 calc R . . . .
H2B H 0.5992 1.1321 0.2479 0.018 Uiso 1 1 calc R . . . .
N3 N 0.5354(3) 0.7550(6) 0.2851(4) 0.0114(10) Uani 1 1 d . U . . .
N4 N 0.6239(3) 0.8343(7) 0.6288(4) 0.0133(11) Uani 1 1 d . U . . .
N5 N 0.7363(4) 0.5660(8) 0.5603(6) 0.033(2) Uani 1 1 d . . . . .
H5A H 0.7373 0.4870 0.5311 0.040 Uiso 1 1 calc R . . . .
H5B H 0.7714 0.6046 0.5776 0.040 Uiso 1 1 calc R . . . .
N6 N 0.5842(3) 0.7124(7) 0.8322(4) 0.0161(14) Uani 1 1 d . . . . .
H6A H 0.5714 0.6326 0.8550 0.019 Uiso 1 1 calc R . . . .
H6B H 0.5995 0.7807 0.8635 0.019 Uiso 1 1 calc R . . . .
C1 C 0.4307(4) 0.7133(8) 0.2314(5) 0.0149(16) Uani 1 1 d . . . . .
C2 C 0.4982(4) 0.6605(8) 0.2325(5) 0.0151(16) Uani 1 1 d . . . . .
H2C H 0.4998 0.5623 0.2545 0.018 Uiso 1 1 calc R . . . .
H2D H 0.5153 0.6599 0.1755 0.018 Uiso 1 1 calc R . . . .
C3 C 0.5413(4) 1.0151(8) 0.3069(5) 0.0116(9) Uani 1 1 d . U . . .
C4 C 0.5456(4) 0.8942(8) 0.2446(5) 0.0112(10) Uani 1 1 d . U . . .
H4A H 0.5139 0.9082 0.2007 0.013 Uiso 1 1 calc R . . . .
H4B H 0.5874 0.8953 0.2182 0.013 Uiso 1 1 calc R . . . .
C5 C 0.5958(4) 0.6912(8) 0.3089(5) 0.0138(11) Uani 1 1 d . U . . .
H5C H 0.6198 0.6663 0.2584 0.017 Uiso 1 1 calc R . . . .
H5D H 0.5883 0.6027 0.3406 0.017 Uiso 1 1 calc R . . . .
C6 C 0.6331(4) 0.7925(9) 0.3607(5) 0.0138(9) Uani 1 1 d . U . . .
C7 C 0.6875(4) 0.8562(9) 0.3301(5) 0.0161(12) Uani 1 1 d . U . . .
H7 H 0.7014 0.8328 0.2758 0.019 Uiso 1 1 calc R . . . .
C8 C 0.7222(4) 0.9533(10) 0.3769(5) 0.0218(19) Uani 1 1 d . . . . .
C9 C 0.7799(5) 1.0241(13) 0.3420(6) 0.038(3) Uani 1 1 d . . . . .
H9A H 0.7674 1.1024 0.3055 0.057 Uiso 1 1 calc GR . . . .
H9B H 0.8041 0.9545 0.3102 0.057 Uiso 1 1 calc GR . . . .
H9C H 0.8054 1.0612 0.3875 0.057 Uiso 1 1 calc GR . . . .
C10 C 0.7018(4) 0.9852(9) 0.4567(5) 0.0178(17) Uani 1 1 d . . . . .
H10 H 0.7254 1.0493 0.4898 0.021 Uiso 1 1 calc R . . . .
C11 C 0.6473(4) 0.9248(8) 0.4890(5) 0.0126(11) Uani 1 1 d . U . . .
C12 C 0.6118(4) 0.8291(8) 0.4409(5) 0.0119(9) Uani 1 1 d . U . . .
C13 C 0.6260(4) 0.9631(8) 0.5755(5) 0.0144(15) Uani 1 1 d . . . . .
H13A H 0.6551 1.0334 0.5998 0.017 Uiso 1 1 calc R . . . .
H13B H 0.5839 1.0068 0.5730 0.017 Uiso 1 1 calc R . . . .
C14 C 0.6028(4) 0.8672(9) 0.7150(5) 0.0145(11) Uani 1 1 d . U . . .
H14A H 0.5684 0.9374 0.7139 0.017 Uiso 1 1 calc R . . . .
H14B H 0.6378 0.9070 0.7478 0.017 Uiso 1 1 calc R . . . .
C15 C 0.6851(4) 0.7600(8) 0.6305(5) 0.0142(15) Uani 1 1 d . . . . .
H15A H 0.6958 0.7347 0.6884 0.017 Uiso 1 1 calc R . . . .
H15B H 0.7181 0.8243 0.6092 0.017 Uiso 1 1 calc R . . . .
C16 C 0.5807(4) 0.7293(9) 0.7527(5) 0.0152(12) Uani 1 1 d . U . . .
C17 C 0.6830(3) 0.6256(7) 0.5778(6) 0.0151(11) Uani 1 1 d . U . . .
C18 C 0.3871(4) 0.6400(8) 0.5646(5) 0.0170(15) Uani 1 1 d . U . . .
C19 C 0.3749(5) 0.5828(9) 0.6501(5) 0.0253(17) Uani 1 1 d . U . . .
H19A H 0.4147 0.5704 0.6793 0.038 Uiso 1 1 calc GR . . . .
H19B H 0.3536 0.4909 0.6459 0.038 Uiso 1 1 calc GR . . . .
H19C H 0.3485 0.6497 0.6808 0.038 Uiso 1 1 calc GR . . . .
O21 O 0.7531(7) 0.5085(15) 0.2956(9) 0.075(5) Uiso 0.80(3) 1 d . . P A 1
O21A O 0.718(3) 0.448(7) 0.245(4) 0.08(2) Uiso 0.20(3) 1 d . . P A 2
O20 O 0.7027(5) 0.3456(11) 0.4314(8) 0.040(4) Uiso 0.78(3) 1 d . . P B 1
O14 O 0.4986(3) 0.1626(6) 0.5277(4) 0.0273(15) Uani 1 1 d . . . . .
H14C H 0.4952 0.0858 0.4979 0.041 Uiso 1 1 d G . . . .
H14D H 0.4643 0.2119 0.5239 0.041 Uiso 1 1 d G . . . .
O18 O 0.5767(4) 0.3278(8) 0.4370(5) 0.041(2) Uani 1 1 d . . . . .
H18A H 0.6131 0.3497 0.4577 0.061 Uiso 1 1 d G . . . .
H18B H 0.5550 0.2818 0.4738 0.061 Uiso 1 1 d G . . . .
O15 O 0.3323(3) 0.1850(6) 0.5829(5) 0.0277(13) Uani 1 1 d . . . . .
O20A O 0.7191(18) 0.322(4) 0.475(3) 0.042(14) Uiso 0.22(3) 1 d . . P B 2
O16 O 0.2276(3) 0.2987(8) 0.6581(5) 0.0320(16) Uani 1 1 d . . . . .
H16A H 0.2614 0.2884 0.6288 0.048 Uiso 1 1 d G . . . .
H16B H 0.2375 0.3122 0.7098 0.048 Uiso 1 1 d G . . . .
O17 O 0.3435(3) 1.0746(7) 0.4119(4) 0.0228(13) Uani 1 1 d . . . . .
H17A H 0.359(5) 1.012(12) 0.433(6) 0.02(3) Uiso 1 1 d . . . . .
H17B H 0.309(7) 1.106(15) 0.446(9) 0.07(5) Uiso 1 1 d . . . . .
H15 H 0.359(4) 0.248(10) 0.560(6) 0.01(2) Uiso 1 1 d . . . . .

loop_
_atom_site_aniso_label
_atom_site_aniso_U_11
_atom_site_aniso_U_22
_atom_site_aniso_U_33
_atom_site_aniso_U_23
_atom_site_aniso_U_13
_atom_site_aniso_U_12
Fe1 0.0153(5) 0.0070(4) 0.0062(5) 0.0000(4) -0.0012(4) 0.0008(4)
Fe2 0.0162(5) 0.0087(4) 0.0061(5) 0.0002(4) 0.0008(4) -0.0010(4)
P1 0.0150(9) 0.0105(8) 0.0065(9) -0.0001(7) -0.0003(7) 0.0001(7)
P2 0.0223(9) 0.0090(9) 0.0068(8) -0.0008(7) 0.0005(7) -0.0045(7)
O1 0.020(3) 0.021(3) 0.012(3) -0.003(2) -0.001(2) -0.001(2)
O2 0.019(2) 0.0068(19) 0.010(2) -0.0006(16) 0.0005(16) 0.0002(18)
O3 0.019(2) 0.011(2) 0.010(2) 0.0034(17) 0.0009(16) -0.0001(17)
O4 0.0185(17) 0.006(2) 0.013(2) 0.0006(18) 0.0031(18) 0.0008(16)
O5 0.017(3) 0.013(3) 0.011(3) 0.003(2) -0.001(2) 0.003(2)
O6 0.018(3) 0.010(3) 0.012(3) 0.000(2) 0.003(2) -0.002(2)
O7 0.0210(15) 0.0067(15) 0.0078(16) -0.0005(14) 0.0013(14) -0.0006(14)
O8 0.023(3) 0.017(3) 0.005(2) 0.000(2) 0.005(2) -0.005(2)
O9 0.022(3) 0.012(3) 0.007(3) 0.000(2) -0.004(2) 0.004(2)
O10 0.016(3) 0.016(3) 0.014(3) -0.006(2) 0.002(2) 0.001(2)
O11 0.033(3) 0.010(3) 0.011(3) 0.004(2) 0.001(2) -0.009(2)
O12 0.025(3) 0.026(3) 0.029(4) -0.008(3) 0.002(3) -0.004(3)
N1 0.033(4) 0.016(4) 0.013(3) -0.004(3) -0.007(3) 0.001(3)
N2 0.026(3) 0.009(2) 0.010(3) -0.001(2) 0.003(2) -0.004(2)
N3 0.020(3) 0.005(2) 0.008(2) 0.0017(19) 0.001(2) -0.001(2)
N4 0.018(3) 0.014(3) 0.007(2) -0.002(2) -0.001(2) 0.005(2)
N5 0.020(4) 0.019(3) 0.060(6) -0.020(4) 0.006(4) 0.005(3)
N6 0.026(4) 0.014(3) 0.009(3) -0.001(3) -0.001(3) 0.004(3)
C1 0.026(4) 0.008(4) 0.011(4) -0.001(3) -0.004(3) 0.002(3)
C2 0.023(4) 0.014(4) 0.009(4) 0.004(3) -0.002(3) 0.000(3)
C3 0.020(2) 0.0067(18) 0.008(2) -0.0003(17) -0.0004(17) 0.0000(18)
C4 0.020(2) 0.0060(19) 0.007(2) 0.0016(17) 0.0012(19) -0.0005(19)
C5 0.021(3) 0.012(3) 0.008(2) 0.004(2) 0.001(2) 0.004(2)
C6 0.020(2) 0.014(2) 0.0073(19) 0.0047(16) 0.0007(16) 0.0030(18)
C7 0.021(3) 0.018(3) 0.009(2) 0.003(2) 0.002(2) 0.001(2)
C8 0.024(4) 0.026(4) 0.015(4) 0.005(3) 0.003(3) -0.005(4)
C9 0.036(6) 0.057(7) 0.021(5) 0.002(5) 0.006(4) -0.025(5)
C10 0.020(4) 0.022(4) 0.011(4) 0.007(3) -0.004(3) -0.002(3)
C11 0.019(2) 0.010(2) 0.009(2) 0.005(2) 0.000(2) 0.001(2)
C12 0.018(2) 0.010(2) 0.0083(18) 0.0051(16) 0.0006(16) 0.0016(17)
C13 0.020(4) 0.013(3) 0.011(3) 0.008(3) -0.004(3) -0.003(3)
C14 0.020(3) 0.015(2) 0.008(2) -0.002(2) 0.000(2) 0.004(2)
C15 0.019(4) 0.015(4) 0.008(4) 0.003(3) 0.002(3) 0.008(3)
C16 0.019(3) 0.017(3) 0.010(3) -0.001(2) 0.002(2) 0.005(2)
C17 0.0175(18) 0.013(2) 0.015(3) 0.003(2) 0.003(2) 0.000(2)
C18 0.038(4) 0.004(3) 0.008(3) -0.003(3) 0.002(3) -0.005(3)
C19 0.057(5) 0.009(3) 0.011(3) 0.000(3) 0.006(3) -0.007(3)
O14 0.051(4) 0.007(3) 0.023(3) -0.009(2) -0.014(3) 0.008(3)
O18 0.062(5) 0.028(4) 0.033(4) -0.017(3) 0.011(4) -0.012(4)
O15 0.022(3) 0.021(3) 0.040(4) 0.010(3) 0.015(3) 0.000(3)
O16 0.028(4) 0.033(4) 0.035(4) 0.000(3) 0.003(3) 0.012(3)
O17 0.028(3) 0.023(3) 0.017(3) 0.005(3) -0.001(3) 0.005(3)

_geom_special_details            
;
 All esds (except the esd in the dihedral angle between two l.s. planes)
 are estimated using the full covariance matrix.  The cell esds are taken
 into account individually in the estimation of esds in distances, angles
 and torsion angles; correlations between esds in cell parameters are only
 used when they are defined by crystal symmetry.  An approximate (isotropic)
 treatment of cell esds is used for estimating esds involving l.s. planes.
;
loop_
_geom_bond_atom_site_label_1
_geom_bond_atom_site_label_2
_geom_bond_distance
_geom_bond_site_symmetry_2
_geom_bond_publ_flag
Fe1 O3 1.956(5) . ?
Fe1 O4 2.079(5) . ?
Fe1 O5 2.057(5) . ?
Fe1 O6 1.937(5) . ?
Fe1 O7 1.929(5) . ?
Fe1 N4 2.203(7) . ?
Fe2 O1 2.167(6) . ?
Fe2 O2 2.157(5) . ?
Fe2 O3 2.167(6) . ?
Fe2 O8 2.093(6) . ?
Fe2 O9 2.041(5) . ?
Fe2 N3 2.212(6) . ?
P1 O6 1.543(6) . ?
P1 O9 1.524(5) . ?
P1 O10 1.515(6) . ?
P1 C18 1.848(8) . ?
P2 O7 1.553(6) . ?
P2 O8 1.526(5) . ?
P2 O11 1.504(5) . ?
P2 C18 1.834(8) . ?
O1 C1 1.256(10) . ?
O2 C3 1.244(9) . ?
O3 C12 1.350(9) . ?
O4 C17 1.241(9) . ?
O5 C16 1.264(10) . ?
O12 H12 0.8400 . ?
O12 C18 1.483(11) . ?
N1 H1A 0.8800 . ?
N1 H1B 0.8800 . ?
N1 C1 1.321(10) . ?
N2 H2A 0.8800 . ?
N2 H2B 0.8800 . ?
N2 C3 1.314(10) . ?
N3 C2 1.464(10) . ?
N3 C4 1.480(9) . ?
N3 C5 1.476(10) . ?
N4 C13 1.486(9) . ?
N4 C14 1.494(9) . ?
N4 C15 1.485(9) . ?
N5 H5A 0.8800 . ?
N5 H5B 0.8800 . ?
N5 C17 1.302(10) . ?
N6 H6A 0.8800 . ?
N6 H6B 0.8800 . ?
N6 C16 1.296(10) . ?
C1 C2 1.527(11) . ?
C2 H2C 0.9900 . ?
C2 H2D 0.9900 . ?
C3 C4 1.520(10) . ?
C4 H4A 0.9900 . ?
C4 H4B 0.9900 . ?
C5 H5C 0.9900 . ?
C5 H5D 0.9900 . ?
C5 C6 1.497(11) . ?
C6 C7 1.400(11) . ?
C6 C12 1.414(10) . ?
C7 H7 0.9500 . ?
C7 C8 1.398(12) . ?
C8 C9 1.511(12) . ?
C8 C10 1.391(12) . ?
C9 H9A 0.9800 . ?
C9 H9B 0.9800 . ?
C9 H9C 0.9800 . ?
C10 H10 0.9500 . ?
C10 C11 1.399(11) . ?
C11 C12 1.410(11) . ?
C11 C13 1.511(11) . ?
C13 H13A 0.9900 . ?
C13 H13B 0.9900 . ?
C14 H14A 0.9900 . ?
C14 H14B 0.9900 . ?
C14 C16 1.509(11) . ?
C15 H15A 0.9900 . ?
C15 H15B 0.9900 . ?
C15 C17 1.525(11) . ?
C18 C19 1.503(10) . ?
C19 H19A 0.9800 . ?
C19 H19B 0.9800 . ?
C19 H19C 0.9800 . ?
O14 H14C 0.8701 . ?
O14 H14D 0.8710 . ?
O18 H18A 0.8705 . ?
O18 H18B 0.8699 . ?
O15 H15 0.91(10) . ?
O16 H16A 0.8700 . ?
O16 H16B 0.8699 . ?
O17 H17A 0.76(11) . ?
O17 H17B 0.97(15) . ?

loop_
_geom_angle_atom_site_label_1
_geom_angle_atom_site_label_2
_geom_angle_atom_site_label_3
_geom_angle
_geom_angle_site_symmetry_1
_geom_angle_site_symmetry_3
_geom_angle_publ_flag
O3 Fe1 O4 87.5(2) . . ?
O3 Fe1 O5 166.9(2) . . ?
O3 Fe1 N4 90.9(2) . . ?
O4 Fe1 N4 78.0(2) . . ?
O5 Fe1 O4 89.4(2) . . ?
O5 Fe1 N4 76.0(2) . . ?
O6 Fe1 O3 92.3(2) . . ?
O6 Fe1 O4 173.4(2) . . ?
O6 Fe1 O5 89.3(2) . . ?
O6 Fe1 N4 95.4(2) . . ?
O7 Fe1 O3 99.5(2) . . ?
O7 Fe1 O4 88.7(2) . . ?
O7 Fe1 O5 93.2(2) . . ?
O7 Fe1 O6 97.9(2) . . ?
O7 Fe1 N4 162.8(2) . . ?
O1 Fe2 O3 164.0(2) . . ?
O1 Fe2 N3 76.5(2) . . ?
O2 Fe2 O1 94.3(2) . . ?
O2 Fe2 O3 85.5(2) . . ?
O2 Fe2 N3 78.2(2) . . ?
O3 Fe2 N3 87.8(2) . . ?
O8 Fe2 O1 86.8(2) . . ?
O8 Fe2 O2 178.2(2) . . ?
O8 Fe2 O3 93.1(2) . . ?
O8 Fe2 N3 100.7(2) . . ?
O9 Fe2 O1 99.6(2) . . ?
O9 Fe2 O2 86.3(2) . . ?
O9 Fe2 O3 96.4(2) . . ?
O9 Fe2 O8 95.0(2) . . ?
O9 Fe2 N3 163.5(2) . . ?
O6 P1 C18 105.3(3) . . ?
O9 P1 O6 111.2(3) . . ?
O9 P1 C18 105.7(3) . . ?
O10 P1 O6 112.9(3) . . ?
O10 P1 O9 112.8(3) . . ?
O10 P1 C18 108.3(4) . . ?
O7 P2 C18 106.2(3) . . ?
O8 P2 O7 110.0(3) . . ?
O8 P2 C18 107.8(3) . . ?
O11 P2 O7 109.6(3) . . ?
O11 P2 O8 113.8(3) . . ?
O11 P2 C18 109.1(4) . . ?
C1 O1 Fe2 112.0(5) . . ?
C3 O2 Fe2 115.8(5) . . ?
Fe1 O3 Fe2 118.6(3) . . ?
C12 O3 Fe1 123.0(5) . . ?
C12 O3 Fe2 118.3(5) . . ?
C17 O4 Fe1 119.3(5) . . ?
C16 O5 Fe1 116.8(5) . . ?
P1 O6 Fe1 129.7(3) . . ?
P2 O7 Fe1 126.0(3) . . ?
P2 O8 Fe2 124.2(3) . . ?
P1 O9 Fe2 123.0(3) . . ?
C18 O12 H12 109.5 . . ?
H1A N1 H1B 120.0 . . ?
C1 N1 H1A 120.0 . . ?
C1 N1 H1B 120.0 . . ?
H2A N2 H2B 120.0 . . ?
C3 N2 H2A 120.0 . . ?
C3 N2 H2B 120.0 . . ?
C2 N3 Fe2 103.3(5) . . ?
C2 N3 C4 111.3(6) . . ?
C2 N3 C5 112.4(6) . . ?
C4 N3 Fe2 108.0(4) . . ?
C5 N3 Fe2 111.4(5) . . ?
C5 N3 C4 110.2(6) . . ?
C13 N4 Fe1 108.6(5) . . ?
C13 N4 C14 112.2(6) . . ?
C14 N4 Fe1 103.6(5) . . ?
C15 N4 Fe1 110.2(5) . . ?
C15 N4 C13 111.6(6) . . ?
C15 N4 C14 110.3(6) . . ?
H5A N5 H5B 120.0 . . ?
C17 N5 H5A 120.0 . . ?
C17 N5 H5B 120.0 . . ?
H6A N6 H6B 120.0 . . ?
C16 N6 H6A 120.0 . . ?
C16 N6 H6B 120.0 . . ?
O1 C1 N1 121.7(8) . . ?
O1 C1 C2 120.0(7) . . ?
N1 C1 C2 118.3(7) . . ?
N3 C2 C1 108.9(6) . . ?
N3 C2 H2C 109.9 . . ?
N3 C2 H2D 109.9 . . ?
C1 C2 H2C 109.9 . . ?
C1 C2 H2D 109.9 . . ?
H2C C2 H2D 108.3 . . ?
O2 C3 N2 123.9(7) . . ?
O2 C3 C4 119.0(7) . . ?
N2 C3 C4 117.0(7) . . ?
N3 C4 C3 111.2(6) . . ?
N3 C4 H4A 109.4 . . ?
N3 C4 H4B 109.4 . . ?
C3 C4 H4A 109.4 . . ?
C3 C4 H4B 109.4 . . ?
H4A C4 H4B 108.0 . . ?
N3 C5 H5C 109.5 . . ?
N3 C5 H5D 109.5 . . ?
N3 C5 C6 110.6(6) . . ?
H5C C5 H5D 108.1 . . ?
C6 C5 H5C 109.5 . . ?
C6 C5 H5D 109.5 . . ?
C7 C6 C5 121.3(7) . . ?
C7 C6 C12 119.0(8) . . ?
C12 C6 C5 119.7(7) . . ?
C6 C7 H7 119.0 . . ?
C8 C7 C6 122.1(8) . . ?
C8 C7 H7 119.0 . . ?
C7 C8 C9 121.3(8) . . ?
C10 C8 C7 118.3(8) . . ?
C10 C8 C9 120.4(8) . . ?
C8 C9 H9A 109.5 . . ?
C8 C9 H9B 109.5 . . ?
C8 C9 H9C 109.5 . . ?
H9A C9 H9B 109.5 . . ?
H9A C9 H9C 109.5 . . ?
H9B C9 H9C 109.5 . . ?
C8 C10 H10 119.4 . . ?
C8 C10 C11 121.2(8) . . ?
C11 C10 H10 119.4 . . ?
C10 C11 C12 120.2(7) . . ?
C10 C11 C13 119.9(7) . . ?
C12 C11 C13 119.9(7) . . ?
O3 C12 C6 120.4(7) . . ?
O3 C12 C11 120.5(7) . . ?
C11 C12 C6 119.1(7) . . ?
N4 C13 C11 110.4(6) . . ?
N4 C13 H13A 109.6 . . ?
N4 C13 H13B 109.6 . . ?
C11 C13 H13A 109.6 . . ?
C11 C13 H13B 109.6 . . ?
H13A C13 H13B 108.1 . . ?
N4 C14 H14A 110.3 . . ?
N4 C14 H14B 110.3 . . ?
N4 C14 C16 107.0(6) . . ?
H14A C14 H14B 108.6 . . ?
C16 C14 H14A 110.3 . . ?
C16 C14 H14B 110.3 . . ?
N4 C15 H15A 109.5 . . ?
N4 C15 H15B 109.5 . . ?
N4 C15 C17 110.7(6) . . ?
H15A C15 H15B 108.1 . . ?
C17 C15 H15A 109.5 . . ?
C17 C15 H15B 109.5 . . ?
O5 C16 N6 123.3(8) . . ?
O5 C16 C14 117.6(7) . . ?
N6 C16 C14 119.1(7) . . ?
O4 C17 N5 123.6(7) . . ?
O4 C17 C15 119.5(7) . . ?
N5 C17 C15 116.9(7) . . ?
P2 C18 P1 114.0(4) . . ?
O12 C18 P1 105.3(5) . . ?
O12 C18 P2 110.0(5) . . ?
O12 C18 C19 107.3(7) . . ?
C19 C18 P1 109.8(5) . . ?
C19 C18 P2 110.2(6) . . ?
C18 C19 H19A 109.5 . . ?
C18 C19 H19B 109.5 . . ?
C18 C19 H19C 109.5 . . ?
H19A C19 H19B 109.5 . . ?
H19A C19 H19C 109.5 . . ?
H19B C19 H19C 109.5 . . ?
H14C O14 H14D 109.4 . . ?
H18A O18 H18B 109.4 . . ?
H16A O16 H16B 109.5 . . ?
H17A O17 H17B 108(10) . . ?

loop_
_geom_torsion_atom_site_label_1
_geom_torsion_atom_site_label_2
_geom_torsion_atom_site_label_3
_geom_torsion_atom_site_label_4
_geom_torsion
_geom_torsion_site_symmetry_1
_geom_torsion_site_symmetry_2
_geom_torsion_site_symmetry_3
_geom_torsion_site_symmetry_4
_geom_torsion_publ_flag
Fe1 O3 C12 C6 132.3(6) . . . . ?
Fe1 O3 C12 C11 -48.4(9) . . . . ?
Fe1 O4 C17 N5 -176.0(7) . . . . ?
Fe1 O4 C17 C15 5.6(10) . . . . ?
Fe1 O5 C16 N6 174.8(6) . . . . ?
Fe1 O5 C16 C14 -5.0(9) . . . . ?
Fe1 N4 C13 C11 -65.8(6) . . . . ?
Fe1 N4 C14 C16 43.2(7) . . . . ?
Fe1 N4 C15 C17 15.9(7) . . . . ?
Fe2 O1 C1 N1 173.4(6) . . . . ?
Fe2 O1 C1 C2 -6.5(9) . . . . ?
Fe2 O2 C3 N2 -165.0(6) . . . . ?
Fe2 O2 C3 C4 16.4(9) . . . . ?
Fe2 O3 C12 C6 -50.7(8) . . . . ?
Fe2 O3 C12 C11 128.5(6) . . . . ?
Fe2 N3 C2 C1 43.6(6) . . . . ?
Fe2 N3 C4 C3 27.9(7) . . . . ?
Fe2 N3 C5 C6 -66.1(7) . . . . ?
O1 C1 C2 N3 -27.3(10) . . . . ?
O2 C3 C4 N3 -31.1(10) . . . . ?
O6 P1 O9 Fe2 52.4(4) . . . . ?
O6 P1 C18 P2 -55.2(5) . . . . ?
O6 P1 C18 O12 -175.9(5) . . . . ?
O6 P1 C18 C19 68.9(7) . . . . ?
O7 P2 O8 Fe2 -62.8(4) . . . . ?
O7 P2 C18 P1 59.2(5) . . . . ?
O7 P2 C18 O12 177.2(5) . . . . ?
O7 P2 C18 C19 -64.8(6) . . . . ?
O8 P2 O7 Fe1 62.1(4) . . . . ?
O8 P2 C18 P1 -58.7(5) . . . . ?
O8 P2 C18 O12 59.3(6) . . . . ?
O8 P2 C18 C19 177.4(6) . . . . ?
O9 P1 O6 Fe1 -65.8(5) . . . . ?
O9 P1 C18 P2 62.6(5) . . . . ?
O9 P1 C18 O12 -58.0(6) . . . . ?
O9 P1 C18 C19 -173.2(6) . . . . ?
O10 P1 O6 Fe1 166.2(4) . . . . ?
O10 P1 O9 Fe2 -179.6(3) . . . . ?
O10 P1 C18 P2 -176.2(4) . . . . ?
O10 P1 C18 O12 63.1(6) . . . . ?
O10 P1 C18 C19 -52.1(7) . . . . ?
O11 P2 O7 Fe1 -172.1(3) . . . . ?
O11 P2 O8 Fe2 173.7(3) . . . . ?
O11 P2 C18 P1 177.3(4) . . . . ?
O11 P2 C18 O12 -64.8(6) . . . . ?
O11 P2 C18 C19 53.3(7) . . . . ?
N1 C1 C2 N3 152.7(7) . . . . ?
N2 C3 C4 N3 150.2(7) . . . . ?
N3 C5 C6 C7 -110.5(8) . . . . ?
N3 C5 C6 C12 67.1(9) . . . . ?
N4 C14 C16 O5 -28.4(10) . . . . ?
N4 C14 C16 N6 151.8(7) . . . . ?
N4 C15 C17 O4 -15.0(10) . . . . ?
N4 C15 C17 N5 166.6(7) . . . . ?
C2 N3 C4 C3 140.7(7) . . . . ?
C2 N3 C5 C6 178.5(6) . . . . ?
C4 N3 C2 C1 -72.1(8) . . . . ?
C4 N3 C5 C6 53.8(8) . . . . ?
C5 N3 C2 C1 163.8(6) . . . . ?
C5 N3 C4 C3 -94.0(7) . . . . ?
C5 C6 C7 C8 178.7(8) . . . . ?
C5 C6 C12 O3 -0.7(11) . . . . ?
C5 C6 C12 C11 -179.9(7) . . . . ?
C6 C7 C8 C9 -178.3(9) . . . . ?
C6 C7 C8 C10 0.8(13) . . . . ?
C7 C6 C12 O3 177.0(7) . . . . ?
C7 C6 C12 C11 -2.3(11) . . . . ?
C7 C8 C10 C11 -1.5(13) . . . . ?
C8 C10 C11 C12 0.2(12) . . . . ?
C8 C10 C11 C13 -179.2(7) . . . . ?
C9 C8 C10 C11 177.6(9) . . . . ?
C10 C11 C12 O3 -177.6(7) . . . . ?
C10 C11 C12 C6 1.7(11) . . . . ?
C10 C11 C13 N4 -119.4(8) . . . . ?
C12 C6 C7 C8 1.1(12) . . . . ?
C12 C11 C13 N4 61.2(9) . . . . ?
C13 N4 C14 C16 160.2(6) . . . . ?
C13 N4 C15 C17 -104.9(7) . . . . ?
C13 C11 C12 O3 1.9(11) . . . . ?
C13 C11 C12 C6 -178.9(7) . . . . ?
C14 N4 C13 C11 -179.8(6) . . . . ?
C14 N4 C15 C17 129.6(7) . . . . ?
C15 N4 C13 C11 55.9(8) . . . . ?
C15 N4 C14 C16 -74.7(8) . . . . ?
C18 P1 O6 Fe1 48.3(5) . . . . ?
C18 P1 O9 Fe2 -61.4(5) . . . . ?
C18 P2 O7 Fe1 -54.3(4) . . . . ?
C18 P2 O8 Fe2 52.6(5) . . . . ?

_shelx_res_file                  
;
    final.res created by SHELXL-2014/7

TITL final_a.res in Pna2(1)
REM Old TITL final in Pna21 #33
REM SHELXT solution in Pna2(1)
REM R1 0.121, Rweak 0.038, Alpha 0.012, Orientation a'=c, b'=a, c'=b
REM Flack x = 0.183 ( 0.004 ) from Parsons' quotients
REM Formula found by SHELXT: C21 N9 O14 P2 Fe2
CELL 0.71073 21.3916 9.4099 16.1292 90 90 90
ZERR 4 0.0007 0.0003 0.0005 0 0 0
LATT -1
SYMM -X,-Y,0.5+Z
SYMM 0.5+X,0.5-Y,+Z
SYMM 0.5-X,0.5+Y,0.5+Z
SFAC C H Fe N O P
UNIT 76 152 8 24 76 8
DELU 0.002 0.002 N4 C14 C16
DELU 0.002 0.002 C18 C19
DELU 0.002 0.002 O2 N2 N3 C3 C4
DELU 0.002 0.002 O3 C5 C6 C7 C11 C12
DELU 0.002 0.002 Fe1 P2 O4 O7 C17
SIMU 0.002 0.004 2 N4 C14 C16
SIMU 0.002 0.004 2 C18 C19
SIMU 0.002 0.004 2 O2 N2 N3 C3 C4
SIMU 0.002 0.004 2 O3 C5 C6 C7 C11 C12
SIMU 0.002 0.004 2 Fe1 P2 O4 O7 C17

L.S. 10
PLAN  5
TEMP -173.11
BOND $H
LIST 6
fmap 2
MORE -1
ACTA 52
CONF
TWIN -1 0 0 0 -1 0 0 0 -1 2
OMIT 1 8 -6
OMIT 1 9 -5
REM <olex2.extras>
REM <HklSrc "%.\\final.hkl">
REM </olex2.extras>

WGHT    0.000000   19.795200
BASF   0.14240
FVAR       0.32125   0.78113   0.80244
FE1   3    0.550744    0.691083    0.581339    11.00000    0.01526    0.00698 =
         0.00623   -0.00003   -0.00118    0.00085
FE2   3    0.474822    0.789111    0.394391    11.00000    0.01616    0.00865 =
         0.00611    0.00023    0.00081   -0.00098
P1    6    0.415684    0.824978    0.571551    11.00000    0.01495    0.01048 =
         0.00655   -0.00014   -0.00026    0.00011
P2    6    0.439479    0.520478    0.507707    11.00000    0.02231    0.00897 =
         0.00676   -0.00080    0.00045   -0.00450
O1    5    0.409403    0.781933    0.291926    11.00000    0.01980    0.02145 =
         0.01171   -0.00285   -0.00053   -0.00051
O2    5    0.505826    1.002318    0.367598    11.00000    0.01941    0.00680 =
         0.00957   -0.00060    0.00054    0.00024
O3    5    0.557972    0.774422    0.470686    11.00000    0.01874    0.01087 =
         0.01010    0.00335    0.00093   -0.00013
O4    5    0.631758    0.577306    0.555442    11.00000    0.01848    0.00557 =
         0.01302    0.00062    0.00308    0.00084
O5    5    0.559239    0.635664    0.704220    11.00000    0.01748    0.01252 =
         0.01099    0.00307   -0.00066    0.00262
O6    5    0.481490    0.814142    0.610282    11.00000    0.01842    0.01048 =
         0.01201   -0.00022    0.00273   -0.00156
O7    5    0.502888    0.523534    0.554536    11.00000    0.02104    0.00667 =
         0.00783   -0.00049    0.00128   -0.00064
O8    5    0.447647    0.580080    0.420385    11.00000    0.02262    0.01671 =
         0.00454   -0.00020    0.00488   -0.00473
O9    5    0.418924    0.878869    0.482580    11.00000    0.02192    0.01202 =
         0.00691    0.00032   -0.00396    0.00369
O10   5    0.370415    0.908920    0.624659    11.00000    0.01594    0.01552 =
         0.01387   -0.00551    0.00221    0.00103
O11   5    0.412997    0.372495    0.509680    11.00000    0.03341    0.00996 =
         0.01146    0.00423    0.00142   -0.00900
O12   5    0.325929    0.649546    0.521640    11.00000    0.02470    0.02631 =
         0.02886   -0.00830    0.00162   -0.00441
AFIX 147
H12   2    0.307951    0.570250    0.523536    11.00000   -1.50000
AFIX   0
N1    4    0.395979    0.684583    0.165767    11.00000    0.03297    0.01560 =
         0.01338   -0.00387   -0.00749    0.00138
AFIX  93
H1A   2    0.356926    0.713759    0.163688    11.00000   -1.20000
H1B   2    0.411924    0.636284    0.124107    11.00000   -1.20000
AFIX   0
N2    4    0.574923    1.128983    0.291839    11.00000    0.02601    0.00944 =
         0.01019   -0.00069    0.00326   -0.00360
AFIX  93
H2A   2    0.573142    1.202180    0.325714    11.00000   -1.20000
H2B   2    0.599237    1.132089    0.247867    11.00000   -1.20000
AFIX   0
N3    4    0.535422    0.754964    0.285076    11.00000    0.02040    0.00550 =
         0.00843    0.00165    0.00112   -0.00079
N4    4    0.623916    0.834309    0.628772    11.00000    0.01845    0.01407 =
         0.00737   -0.00211   -0.00074    0.00460
N5    4    0.736339    0.565960    0.560289    11.00000    0.02025    0.01863 =
         0.05997   -0.02031    0.00583    0.00538
AFIX  93
H5A   2    0.737278    0.486952    0.531125    11.00000   -1.20000
H5B   2    0.771432    0.604641    0.577643    11.00000   -1.20000
AFIX   0
N6    4    0.584244    0.712395    0.832248    11.00000    0.02568    0.01403 =
         0.00871   -0.00075   -0.00101    0.00369
AFIX  93
H6A   2    0.571377    0.632610    0.855028    11.00000   -1.20000
H6B   2    0.599535    0.780692    0.863519    11.00000   -1.20000
AFIX   0
C1    1    0.430663    0.713285    0.231417    11.00000    0.02581    0.00760 =
         0.01129   -0.00108   -0.00378    0.00200
C2    1    0.498169    0.660515    0.232530    11.00000    0.02304    0.01359 =
         0.00877    0.00443   -0.00207    0.00050
AFIX  23
H2C   2    0.499775    0.562342    0.254496    11.00000   -1.20000
H2D   2    0.515270    0.659886    0.175496    11.00000   -1.20000
AFIX   0
C3    1    0.541279    1.015061    0.306913    11.00000    0.01984    0.00667 =
         0.00819   -0.00033   -0.00037    0.00005
C4    1    0.545628    0.894201    0.244622    11.00000    0.02040    0.00597 =
         0.00732    0.00155    0.00122   -0.00053
AFIX  23
H4A   2    0.513906    0.908155    0.200676    11.00000   -1.20000
H4B   2    0.587399    0.895278    0.218205    11.00000   -1.20000
AFIX   0
C5    1    0.595828    0.691155    0.308914    11.00000    0.02099    0.01238 =
         0.00791    0.00367    0.00117    0.00432
AFIX  23
H5C   2    0.619754    0.666341    0.258408    11.00000   -1.20000
H5D   2    0.588303    0.602684    0.340596    11.00000   -1.20000
AFIX   0
C6    1    0.633051    0.792479    0.360681    11.00000    0.01998    0.01404 =
         0.00730    0.00467    0.00073    0.00300
C7    1    0.687527    0.856233    0.330114    11.00000    0.02135    0.01818 =
         0.00866    0.00283    0.00220    0.00071
AFIX  43
H7    2    0.701360    0.832779    0.275843    11.00000   -1.20000
AFIX   0
C8    1    0.722206    0.953301    0.376921    11.00000    0.02445    0.02639 =
         0.01469    0.00529    0.00267   -0.00479
C9    1    0.779858    1.024063    0.341960    11.00000    0.03572    0.05698 =
         0.02053    0.00229    0.00611   -0.02474
AFIX 137
H9A   2    0.767388    1.102401    0.305499    11.00000   -1.50000
H9B   2    0.804146    0.954498    0.310228    11.00000   -1.50000
H9C   2    0.805437    1.061191    0.387475    11.00000   -1.50000
AFIX   0
C10   1    0.701818    0.985242    0.456698    11.00000    0.02044    0.02239 =
         0.01058    0.00655   -0.00420   -0.00244
AFIX  43
H10   2    0.725378    1.049284    0.489816    11.00000   -1.20000
AFIX   0
C11   1    0.647270    0.924804    0.489044    11.00000    0.01877    0.00986 =
         0.00926    0.00516    0.00012    0.00130
C12   1    0.611808    0.829115    0.440928    11.00000    0.01788    0.00952 =
         0.00833    0.00508    0.00063    0.00157
C13   1    0.625995    0.963117    0.575501    11.00000    0.02006    0.01257 =
         0.01065    0.00806   -0.00388   -0.00299
AFIX  23
H13A  2    0.655142    1.033438    0.599791    11.00000   -1.20000
H13B  2    0.583937    1.006808    0.572987    11.00000   -1.20000
AFIX   0
C14   1    0.602817    0.867163    0.714957    11.00000    0.01962    0.01531 =
         0.00844   -0.00160    0.00016    0.00407
AFIX  23
H14A  2    0.568380    0.937425    0.713921    11.00000   -1.20000
H14B  2    0.637789    0.907009    0.747755    11.00000   -1.20000
AFIX   0
C15   1    0.685134    0.760013    0.630525    11.00000    0.01901    0.01547 =
         0.00815    0.00320    0.00154    0.00804
AFIX  23
H15A  2    0.695771    0.734731    0.688411    11.00000   -1.20000
H15B  2    0.718083    0.824253    0.609236    11.00000   -1.20000
AFIX   0
C16   1    0.580675    0.729308    0.752676    11.00000    0.01869    0.01718 =
         0.00961   -0.00116    0.00163    0.00473
C17   1    0.683029    0.625622    0.577762    11.00000    0.01750    0.01288 =
         0.01479    0.00325    0.00274    0.00021
C18   1    0.387101    0.640045    0.564600    11.00000    0.03824    0.00449 =
         0.00815   -0.00287    0.00182   -0.00516
C19   1    0.374912    0.582802    0.650100    11.00000    0.05657    0.00855 =
         0.01080    0.00048    0.00571   -0.00683
AFIX 137
H19A  2    0.414701    0.570435    0.679338    11.00000   -1.50000
H19B  2    0.353563    0.490938    0.645891    11.00000   -1.50000
H19C  2    0.348525    0.649715    0.680809    11.00000   -1.50000
AFIX   0

PART 1
O21   5    0.753127    0.508535    0.295592    31.00000    0.07543
PART 0
PART 2
O21A  5    0.718405    0.447757    0.244506   -31.00000    0.07513

PART 0
PART 1
O20   5    0.702693    0.345583    0.431433    21.00000    0.04023

PART 0
AFIX   6
O14   5    0.498647    0.162567    0.527664    11.00000    0.05105    0.00731 =
         0.02339   -0.00879   -0.01373    0.00785
H14C  2    0.495189    0.085817    0.497934    11.00000   -1.50000
H14D  2    0.464307    0.211898    0.523930    11.00000   -1.50000
AFIX   6

O18   5    0.576731    0.327794    0.436953    11.00000    0.06161    0.02790 =
         0.03299   -0.01724    0.01133   -0.01185
H18A  2    0.613053    0.349696    0.457672    11.00000   -1.50000
H18B  2    0.555001    0.281760    0.473791    11.00000   -1.50000
AFIX   0

O15   5    0.332253    0.184998    0.582861    11.00000    0.02174    0.02073 =
         0.04049    0.01024    0.01455   -0.00040
PART 2
O20A  5    0.719126    0.321621    0.475344   -21.00000    0.04191

PART 0
AFIX   6
O16   5    0.227558    0.298670    0.658119    11.00000    0.02780    0.03319 =
         0.03510   -0.00029    0.00278    0.01158
H16A  2    0.261379    0.288353    0.628769    11.00000   -1.50000
H16B  2    0.237547    0.312223    0.709798    11.00000   -1.50000
AFIX   0

O17   5    0.343494    1.074610    0.411870    11.00000    0.02825    0.02276 =
         0.01735    0.00528   -0.00107    0.00461
H17A  2    0.358822    1.011518    0.433073    11.00000    0.02147
H17B  2    0.308578    1.106223    0.445827    11.00000    0.06716
H15   2    0.359394    0.248086    0.560069    11.00000    0.01396
HKLF 4

REM  final_a.res in Pna2(1)
REM R1 =  0.0497 for    6474 Fo > 4sig(Fo)  and  0.0508 for all    6605 data
REM    458 parameters refined using    121 restraints

END

WGHT      0.0000     19.7838

REM Highest difference peak  0.928,  deepest hole -0.791,  1-sigma level  0.122
Q1    1   0.7517  0.5710  0.3215  11.00000  0.05    0.93
Q2    1   0.5274  1.1895  0.2916  11.00000  0.05    0.89
Q3    1   0.5960  0.6809  0.5796  11.00000  0.05    0.82
Q4    1   0.7907  0.6043  0.3068  11.00000  0.05    0.76
Q5    1   0.5205  0.7806  0.3938  11.00000  0.05    0.75
;
_shelx_res_checksum              73542
_shelx_hkl_file                  
;
   0  -2   0 5172.98  156.58
   0   2   0 5144.29  156.58
   0  -3   0   -1.00    1.30
   0   3   0   -3.70    1.60
   0  -3   0   -2.60    1.50
   0  -4   0    3.40    1.70
   0  -4   0    2.50    2.10
   0  -4   0    2.20    1.80
   0   4   0    4.80    2.30
   0  -5   0   22.70    3.10
   0   5   0   24.50    3.40
   0  -5   0   21.80    3.00
   0  -5   0   16.10    3.30
   0   5   0   19.90    3.50
   0   6   0 1787.62   57.09
   0   6   0 1706.33   56.39
   0  -6   0 1771.92   55.59
   0  -6   0 1769.72   57.19
   0  -7   0   34.20    4.30
   0   7   0   41.60    5.30
   0   7   0   35.30    5.00
   0  -7   0   43.00    5.60
   0  -8   0  555.24   22.70
   0   8   0  565.84   22.40
   0   8   0  564.64   22.40
   0  -9   0   15.50    5.00
   0   9   0    9.90    4.60
   0   9   0   10.40    5.30
   0  10   0  541.75   24.10
   0 -10   0  562.94   25.40
   0 -10   0  549.25   24.10
   0  11   0   -1.60    5.20
   0 -11   0   -4.10    4.90
   0 -11   0    5.10    6.30
   0   0   1    0.20    0.40
   0   0  -1    0.10    0.30
   0   1   1 9988.50  305.47
   0  -1  -1 9999.00  305.87
   0   2   1   -3.40    1.50
   0  -2  -1   -0.60    1.60
   0  -2   1    5.80    1.30
   0   2  -1    0.70    1.80
   0  -2   1    1.30    1.80
   0  -3   1 2270.97   70.59
   0  -3  -1 2369.66   71.49
   0   3   1 2202.68   71.39
   0  -3  -1 2365.56   71.09
   0   3   1 2372.76   71.39
   0   3  -1 2329.87   71.79
   0  -3   1 2210.18   71.59
   0  -3  -1 2358.76   70.69
   0   4   1   60.19    4.80
   0  -4  -1   50.09    4.70
   0   4  -1   55.79    5.10
   0  -4   1   74.19    4.30
   0  -4   1   57.49    4.90
   0  -4  -1   75.39    4.00
   0  -4   1   69.69    3.60
   0   5  -1  696.73   25.20
   0  -5  -1  695.83   24.90
   0  -5   1  729.13   24.00
   0   5   1  733.03   24.80
   0  -5   1  724.63   25.30
   0  -5   1  739.53   23.30
   0   5   1  743.63   25.00
   0  -5  -1  700.23   24.20
   0  -5  -1  713.03   23.80
   0  -6   1   28.60    4.20
   0  -6  -1   27.70    4.10
   0  -6   1   46.70    4.40
   0  -6   1   39.80    3.40
   0   6  -1   32.20    4.60
   0   6   1   44.90    4.90
   0  -7  -1  602.44   21.30
   0  -7   1  579.54   22.90
   0  -7  -1  601.14   22.90
   0   7   1  626.04   22.80
   0   7   1  582.64   22.40
   0   7  -1  592.54   23.00
   0   7  -1  604.24   22.30
   0  -7  -1  584.74   21.60
   0  -7   1  600.64   21.40
   0  -8  -1   87.79    8.20
   0  -8  -1   94.89    7.10
   0  -8   1   85.59    8.10
   0   8   1  106.19    8.60
   0   8   1   83.89    7.60
   0   8  -1   96.89    8.40
   0   9   1  187.08   11.60
   0   9  -1  218.38   12.60
   0   9  -1  211.78   12.40
   0   9   1  155.28   11.80
   0  -9   1  200.18   12.40
   0  -9  -1  220.88   12.50
   0   9   1  186.88   12.20
   0 -10  -1   23.50    6.30
   0 -10   1   18.50    5.90
   0  10  -1   23.60    6.50
   0 -10   1   23.70    6.80
   0 -10  -1   15.20    6.50
   0  10   1   25.70    6.80
   0  10  -1   14.60    5.50
   0 -11   1  229.48   15.00
   0 -11  -1  246.58   16.50
   0 -11  -1  215.68   15.00
   0  11   1  232.98   15.50
   0  11  -1  227.48   15.10
   0 -11   1  264.37   17.00
   0  -1   2   11.70    1.70
   0   1  -2    9.10    1.50
   0  -1   2   10.90    1.50
   0   1   2   11.60    1.30
   0  -2   2  827.32   26.60
   0  -2  -2  811.42   25.60
   0   2   2  841.62   26.70
   0  -2  -2  840.22   26.10
   0   2  -2  818.92   26.80
   0  -2   2  857.01   26.30
   0  -2  -2  829.12   26.80
   0   3   2   19.40    2.50
   0   3  -2   14.10    3.00
   0  -3  -2   12.90    2.40
   0  -3   2   26.10    2.60
   0  -3   2   14.10    2.80
   0   4   2 1625.14   52.09
   0  -4  -2 1649.63   51.59
   0  -4   2 1631.64   51.09
   0  -4  -2 1645.34   51.89
   0  -4   2 1613.04   52.29
   0   4  -2 1646.04   52.59
   0  -4  -2 1637.94   50.89
   0   4   2 1667.33   51.69
   0   5   2   36.50    6.00
   0   6   2  887.41   31.10
   0  -6  -2  926.21   31.10
   0  -6  -2  868.21   30.10
   0   6  -2  961.40   31.80
   0  -6  -2  907.01   29.60
   0  -6   2  895.11   29.80
   0  -6   2  873.31   29.30
   0   6   2  882.81   30.50
   0  -6   2  882.61   31.30
   0   7   2   61.59    5.70
   0   7  -2   35.90    5.50
   0  -7  -2   35.00    5.10
   0  -7  -2   52.49    5.00
   0  -7   2   43.00    5.70
   0   7   2   63.59    6.50
   0  -7  -2   38.30    4.80
   0  -8  -2  598.84   23.00
   0  -8   2  631.64   24.70
   0   8   2  606.64   23.40
   0   8  -2  631.64   24.70
   0  -8  -2  638.64   22.60
   0   8   2  603.74   24.40
   0  -8  -2  627.34   24.40
   0   8   2  595.64   23.80
   0   9  -2   98.49    8.80
   0   9   2   89.29    9.20
   0   9  -2   91.59    8.90
   0  -9   2   83.49    8.80
   0  -9  -2   92.99    7.90
   0  -9  -2   80.89    8.60
   0  10  -2   28.00    6.70
   0 -10   2   31.60    7.30
   0 -10   2   36.90    7.00
   0  10  -2   39.50    7.10
   0 -10  -2   36.50    8.10
   0  10   2   38.00    7.60
   0 -10  -2   37.50    7.00
   0  11  -2   18.00    6.40
   0 -11  -2   17.50    7.30
   0 -11   2   19.40    6.70
   0  11  -2   13.70    6.00
   0 -11   2   10.00    6.50
   0  11   2   14.60    6.70
   0 -11  -2   22.40    6.70
   0  11  -2    3.40    5.70
   0   0   3    0.20    1.40
   0   0   3    0.10    2.00
   0   0  -3    0.70    1.80
   0  -1   3 2971.80   94.99
   0   1   3 3116.29   94.79
   0   1  -3 3100.09   95.09
   0  -1  -3 3188.68   95.99
   0  -1   3 3046.80   95.29
   0   1   3 3162.08   95.19
   0   1  -3 3170.98   94.69
   0   2  -3    3.30    2.10
   0   2   3   13.60    1.60
   0   2   3   12.00    2.20
   0  -2   3    9.80    2.00
   0  -2   3    5.30    2.00
   0  -3  -3  682.23   22.20
   0  -3   3  692.13   22.40
   0  -3   3  685.73   22.90
   0  -3  -3  683.23   22.40
   0   3  -3  647.44   24.20
   0  -3  -3  686.43   21.40
   0   3   3  692.63   23.00
   0   3   3  708.63   22.10
   0   3  -3  654.63   23.00
   0  -4   3   61.09    4.10
   0   4   3   49.00    4.00
   0  -4   3   57.19    4.80
   0  -4  -3   51.79    3.40
   0  -4  -3   45.50    4.40
   0  -5   3  377.56   14.40
   0   5   3  384.96   13.40
   0   5   3  342.27   14.10
   0  -5  -3  334.67   13.30
   0   5  -3  320.27   14.30
   0   5  -3  309.67   15.70
   0  -5  -3  340.37   12.50
   0  -5   3  380.06   13.10
   0  -5  -3  343.17   13.60
   0   6   3   13.70    5.80
   0  -7  -3  834.52   27.20
   0  -7   3  790.92   29.20
   0   7   3  800.72   29.30
   0  -7  -3  805.92   28.00
   0  -7  -3  830.42   28.80
   0   7   3  787.32   27.80
   0   7   3  707.23   27.90
   0   7  -3  811.42   29.50
   0  -8  -3    8.50    3.50
   0   8   3   12.20    4.70
   0  -8  -3   10.60    4.00
   0   8  -3   13.50    4.50
   0  -8   3    8.10    4.40
   0  -8  -3   12.60    4.40
   0  -9  -3  181.68   11.00
   0  -9  -3  194.48   10.60
   0   9   3  198.78   12.80
   0  -9  -3  190.68   12.10
   0  -9   3  198.98   12.50
   0  -9  -3  174.88   12.90
   0   9  -3  183.38   12.30
   0 -10   3   23.40    6.20
   0 -10   3   21.60    6.70
   0  10   3   36.50    7.80
   0  10  -3   26.90    6.50
   0 -10  -3   16.20    6.40
   0 -10  -3   35.80    6.90
   0  10  -3   25.30    6.50
   0  11   3  121.59   12.50
   0  11  -3  118.99   11.40
   0 -11   3  128.09   12.80
   0  11  -3  113.79   11.40
   0 -11  -3  127.39   13.40
   0 -11   3  126.59   11.70
   0 -11  -3  122.19   11.50
   0   0   4 4432.46  136.49
   0   0   4 4485.25  137.39
   0   0   4 4374.66  136.39
   0   0  -4 4620.64  137.29
   0  -1   4   16.00    2.50
   0   1  -4    6.50    2.00
   0   1   4   16.20    2.50
   0  -1   4   13.00    2.40
   0   1   4   20.60    2.30
   0  -2   4 1071.59   33.90
   0  -2   4 1023.80   33.60
   0   2   4 1068.49   33.90
   0   2  -4  997.90   32.80
   0   2   4 1115.69   33.60
   0  -2   4 1055.79   33.20
   0  -2   4 1059.69   33.30
   0   2   4 1085.99   33.10
   0  -2  -4 1031.80   33.30
   0   2  -4  989.80   33.50
   0   3  -4   -0.90    1.80
   0  -3   4   -0.10    1.60
   0  -3  -4    2.00    1.70
   0   3   4    2.90    2.00
   0  -3  -4   -0.30    1.30
   0   3  -4    0.00    1.60
   0   3   4    0.20    1.70
   0  -3   4    1.30    1.80
   0  -3   4   -1.00    1.60
   0   4   4  661.73   23.70
   0  -4  -4  693.13   21.80
   0  -4   4  657.13   22.90
   0   4  -4  678.83   24.00
   0  -4   4  657.33   22.20
   0   4   4  679.23   22.30
   0  -4  -4  682.23   23.00
   0   4  -4  708.83   22.80
   0  -4   4  676.43   23.50
   0  -4  -4  703.33   22.80
   0   5   4    9.40    3.60
   0  -6   4  648.04   23.10
   0   6   4  632.04   23.10
   0  -6   4  689.93   24.70
   0  -6  -4  694.23   24.10
   0  -6  -4  676.63   23.60
   0   6   4  679.53   24.90
   0   6  -4  679.63   25.10
   0  -6  -4  657.73   22.50
   0  -7  -4   14.80    3.90
   0  -7  -4   20.10    3.40
   0   7  -4   16.00    4.40
   0  -8  -4 1240.48   41.90
   0  -8  -4 1250.47   43.10
   0  -8  -4 1306.37   44.20
   0   8   4 1212.18   44.60
   0   8  -4 1298.07   45.10
   0  -8   4 1327.07   44.70
   0  -9  -4   38.30    7.20
   0  -9  -4   29.80    6.00
   0  -9   4   25.90    5.70
   0  -9  -4   39.30    6.30
   0   9   4   48.90    7.80
   0   9  -4   30.30    6.40
   0  -9  -4   35.80    5.50
   0 -10  -4  293.67   17.70
   0 -10   4  306.67   16.70
   0  10   4  308.17   17.80
   0 -10  -4  318.47   16.80
   0 -10  -4  322.77   15.00
   0 -10   4  313.07   17.70
   0  10  -4  293.97   17.00
   0 -11   4    2.00    5.30
   0  11   4    4.40    6.60
   0  11  -4    7.40    5.70
   0 -11  -4   -0.60    6.30
   0 -11  -4    4.00    5.70
   0  11  -4   14.30    6.20
   0 -11   4    6.90    6.50
   0   0   5    2.90    1.80
   0   0   5    4.60    2.60
   0   0   5    2.90    2.00
   0   0  -5    5.10    2.40
   0   1   5 3568.54  109.59
   0  -1   5 3513.95  109.89
   0   1   5 3575.64  109.79
   0  -1  -5 3612.84  111.19
   0  -1   5 3571.54  109.69
   0   1  -5 3558.64  110.29
   0   1  -5 3659.53  108.89
   0  -1   5 3542.05  110.59
   0  -2   5   23.90    3.10
   0   2  -5   34.50    2.60
   0   2  -5   25.10    3.10
   0  -2   5   23.20    3.00
   0   2   5   40.20    3.80
   0  -3   5  545.15   18.50
   0   3  -5  505.45   18.10
   0  -3   5  553.74   18.80
   0  -3  -5  519.15   18.60
   0  -3   5  580.54   19.50
   0   3   5  562.84   19.60
   0   3  -5  503.85   19.20
   0   3   5  576.04   18.20
   0   3   5  563.44   18.80
   0  -3   5  532.45   19.00
   0  -4   5    3.20    2.20
   0   4  -5    3.90    2.10
   0   4   5    9.00    3.00
   0   4   5    7.00    2.10
   0  -4   5    7.90    2.20
   0   4  -5    2.40    2.60
   0  -4   5    3.70    2.20
   0  -4  -5    4.30    2.00
   0   5   5  196.58    8.20
   0  -5   5  206.08    9.70
   0  -5  -5  196.78    8.90
   0  -5   5  190.78    9.10
   0  -5  -5  190.28    9.00
   0   5   5  200.68   10.20
   0   5  -5  198.68    8.80
   0  -5  -5  190.98    7.80
   0   5  -5  201.08   10.30
   0  -5   5  194.68    8.30
   0   5  -5  198.08    9.00
   0   6   5   20.50    4.30
   0   6  -5   18.10    4.30
   0  -6   5   10.40    3.40
   0  -6  -5   18.60    3.60
   0   6   5   19.00    2.80
   0  -6   5   21.00    3.50
   0  -6  -5   10.50    3.20
   0  -6  -5   17.20    2.90
   0   6  -5   10.70    3.70
   0   7   5 1106.59   39.70
   0  -7   5 1136.09   39.30
   0  -7   5 1108.69   38.00
   0  -7  -5 1110.39   36.80
   0  -7  -5 1156.98   38.60
   0   7  -5 1161.58   40.10
   0  -7  -5 1099.39   38.10
   0   8   5   20.80    5.70
   0  -8  -5   19.20    4.80
   0   8  -5    9.60    4.70
   0  -8  -5   16.20    4.60
   0  -8  -5   26.70    4.30
   0  -8   5   13.80    4.60
   0  -8  -5   20.80    5.70
   0  -9  -5  857.91   33.30
   0   9  -5  817.22   32.70
   0  -9  -5  796.32   30.70
   0  -9   5  865.71   32.40
   0  -9  -5  824.42   29.60
   0   9   5  863.01   33.20
   0  -9  -5  832.82   31.80
   0 -10  -5   17.60    6.60
   0 -10  -5   13.50    5.80
   0 -10   5   16.00    5.70
   0 -10  -5   14.70    5.40
   0 -10   5   14.90    6.10
   0  10   5   15.10    6.80
   0  10  -5   14.70    5.90
   0 -10  -5   18.90    5.30
   0 -11   5  157.28   13.50
   0 -11  -5  147.19   14.00
   0 -11   5  137.89   12.10
   0 -11  -5  135.59   12.20
   0  11  -5  158.18   12.40
   0  11  -5  156.98   13.00
   0  11   5  134.29   13.90
   0   0   6 2458.75   77.29
   0   0   6 2488.05   76.09
   0   0  -6 2379.86   78.39
   0   0   6 2419.06   75.89
   0  -1   6   25.90    3.40
   0   1   6   44.90    5.00
   0   1   6   34.70    3.70
   0  -1   6   26.30    3.40
   0  -1   6   41.90    4.50
   0   1   6   22.50    3.30
   0  -2   6 1903.41   59.89
   0  -2  -6 1813.02   59.09
   0  -2   6 1914.21   60.59
   0   2   6 1964.00   60.09
   0  -2   6 1949.60   58.49
   0  -2  -6 1823.82   58.69
   0   2   6 2022.60   59.39
   0   2  -6 1684.73   58.09
   0   2   6 2006.00   59.79
   0  -2   6 1950.70   59.49
   0   2  -6 1799.02   59.09
   0   3  -6    1.20    2.50
   0   3  -6    4.80    1.90
   0  -3   6    0.60    1.90
   0  -3   6    7.00    2.80
   0  -3  -6    4.60    2.20
   0  -3   6    3.80    2.20
   0   3   6    5.70    2.60
   0   3   6    6.20    2.50
   0  -3   6    4.80    2.40
   0   3   6    5.10    1.90
   0  -4   6   47.90    4.90
   0  -4   6   43.60    4.30
   0   4   6   42.70    4.30
   0  -4   6   46.50    4.80
   0   4  -6   49.70    5.20
   0  -4  -6   51.39    4.50
   0   4  -6   48.20    4.20
   0  -4   6   39.20    4.20
   0   4   6   50.49    5.20
   0  -5  -6   16.70    2.30
   0  -5   6   24.80    4.30
   0  -5   6   16.70    3.40
   0   5   6   18.20    4.00
   0  -5   6   20.90    3.20
   0  -5   6   15.90    3.30
   0   5  -6   21.00    3.30
   0  -5  -6   11.70    2.60
   0  -5  -6   21.40    3.60
   0   5  -6   16.00    3.80
   0   5   6   18.60    3.00
   0  -5  -6    9.10    2.30
   0  -6  -6  160.38    7.40
   0   6  -6  161.18    8.70
   0  -6   6  162.38    8.90
   0   6  -6  168.28   10.20
   0   6   6  152.18    7.60
   0  -6  -6  165.18    8.90
   0   6   6  165.08   10.20
   0   6  -6  172.28    8.60
   0  -6   6  146.49    9.00
   0  -6  -6  171.78    8.70
   0  -7  -6   11.20    3.70
   0  -7  -6   10.20    4.30
   0   7   6    8.40    4.50
   0  -7   6   13.50    4.00
   0  -7  -6   17.90    4.30
   0  -7  -6   12.20    3.20
   0   7  -6   15.40    4.90
   0  -7   6   10.90    3.90
   0  -8  -6 1096.89   38.20
   0  -8   6 1126.99   39.50
   0  -8  -6 1147.29   38.90
   0  -8  -6 1052.79   36.50
   0  -8  -6 1089.39   40.10
   0   8   6 1085.09   40.40
   0   8  -6 1094.79   40.40
   0  -9  -6    1.20    4.40
   0   9   6    5.50    5.70
   0  -9  -6    2.10    4.30
   0   9  -6   -2.70    4.60
   0  -9  -6    4.40    4.00
   0  -9  -6    4.60    5.20
   0  -9   6   -0.70    4.30
   0 -10   6  126.59   12.40
   0 -10  -6   97.59    9.50
   0 -10  -6   92.39    8.60
   0  10   6   95.69   11.60
   0 -10   6  101.39   10.10
   0 -10  -6   90.69    9.70
   0 -10  -6   81.99   10.70
   0  10  -6   87.89   10.70
   0 -11  -6    3.60    5.70
   0 -11  -6    9.80    5.70
   0 -11   6    8.80    6.00
   0 -11  -6    3.10    6.80
   0 -11  -6   10.80    6.40
   0 -11   6    9.70    6.70
   0  11   6    7.20    7.50
   0  11  -6   11.60    6.60
   0   0   7   43.20    4.40
   0   0   7   44.20    5.40
   0   0   7   46.20    4.40
   0   1   7 1378.16   46.40
   0  -1   7 1367.26   44.80
   0   1   7 1394.36   44.70
   0  -1   7 1375.16   44.50
   0   1   7 1399.26   44.50
   0  -1   7 1376.56   46.00
   0  -2   7   48.80    4.90
   0   3   7  293.27   11.00
   0  -3   7  275.87   10.50
   0  -3   7  291.27   12.50
   0   3  -7  247.08   10.10
   0  -3  -7  256.97   10.80
   0   3   7  290.27   11.60
   0   3   7  286.07   12.20
   0   3  -7  241.88   11.40
   0  -3   7  275.37   11.90
   0  -3  -7  255.77   10.90
   0  -3   7  285.27   11.40
   0  -4   7   33.20    4.60
   0   4   7   53.69    5.60
   0  -4  -7   53.79    4.80
   0  -4  -7   30.00    4.00
   0   4  -7   30.20    4.30
   0  -4   7   49.70    4.30
   0  -4   7   33.60    4.00
   0   4   7   35.80    4.20
   0   4  -7   49.70    4.30
   0  -5   7  306.77   13.30
   0  -5  -7  289.77   11.70
   0  -5   7  309.47   13.50
   0   5  -7  302.47   12.30
   0   5  -7  310.17   13.90
   0   5   7  301.17   12.20
   0  -5   7  306.17   12.80
   0  -5  -7  286.17   12.60
   0   5   7  313.07   14.20
   0  -5  -7  282.87   13.00
   0  -5   7  301.47   12.30
   0   6  -7   29.70    4.50
   0   6   7   33.00    5.70
   0   6   7   33.50    4.00
   0  -6   7   32.60    4.90
   0  -6   7   45.30    5.70
   0  -6  -7   35.90    4.90
   0   6  -7   25.30    4.80
   0  -6  -7   25.50    3.90
   0   6  -7   28.60    4.30
   0  -6  -7   32.20    3.40
   0  -6   7   25.10    4.30
   0  -6  -7   24.00    4.50
   0   7   7  212.58   13.00
   0   7  -7  248.78   13.50
   0  -7   7  220.88   11.90
   0  -7  -7  223.48   11.30
   0  -7  -7  235.68   12.90
   0  -7  -7  230.28    9.90
   0  -7  -7  223.88   11.60
   0  -7   7  212.88   11.60
   0  -7   7  209.88   11.60
   0  -8  -7   69.49    7.40
   0  -8   7   50.79    6.80
   0  -8  -7   67.69    6.10
   0  -8  -7   52.49    7.40
   0   8   7   62.49    8.50
   0   8  -7   41.60    7.20
   0  -8  -7   53.19    6.50
   0  -9  -7  152.98   12.20
   0  -9  -7  149.88    9.20
   0  -9  -7  139.49   10.50
   0   9  -7  131.59   11.60
   0   9   7  148.19   12.90
   0  -9  -7  153.68   10.80
   0  -9   7  150.58   11.00
   0 -10  -7   -2.90    4.70
   0 -10   7    1.50    4.50
   0 -10  -7    0.50    4.30
   0 -10  -7    5.90    6.10
   0  10   7    5.80    6.70
   0  10  -7   -0.30    4.90
   0 -10  -7    7.80    5.60
   0 -10   7    9.50    5.80
   0 -11  -7  113.79   10.20
   0 -11   7  120.09   13.20
   0 -11  -7  131.09   13.60
   0 -11   7  104.89   11.40
   0 -11  -7  120.99   12.00
   0  11  -7  134.79   12.80
   0 -11  -7  123.79   11.80
   0  11   7  132.09   14.40
   0   0   8  255.17   11.00
   0   0   8  244.58   10.90
   0   0   8  240.68   12.30
   0  -1   8   14.70    4.20
   0   1   8   18.00    4.60
   0   1   8   19.30    3.40
   0  -1   8   13.70    3.10
   0   1   8   10.90    3.10
   0  -1   8   10.90    3.00
   0  -2   8   93.59    6.30
   0  -2   8   95.09    6.60
   0   2   8   95.69    6.00
   0   2  -8   81.79    5.30
   0   2   8   98.89    6.40
   0   2  -8   79.99    4.40
   0  -2   8   97.19    7.30
   0   3   8   59.09    9.40
   0   4  -8  384.26   14.30
   0   4   8  393.36   14.40
   0   4   8  375.76   16.10
   0  -4   8  367.16   14.90
   0  -4  -8  408.66   15.10
   0  -4   8  360.96   14.20
   0   4  -8  378.16   15.60
   0  -4   8  383.86   15.80
   0  -4   8  358.86   16.00
   0  -4  -8  373.76   14.90
   0   4   8  402.06   15.20
   0   5   8   28.80    4.10
   0   5  -8   35.50    5.30
   0  -5   8   37.00    4.60
   0   5   8   34.80    5.40
   0   5  -8   29.20    4.00
   0  -5  -8   25.70    4.20
   0  -5   8   35.30    5.20
   0  -5   8   23.60    3.80
   0  -5  -8   28.00    4.30
   0   6  -8  698.53   24.90
   0   6   8  650.93   26.60
   0  -6   8  697.63   26.30
   0  -6   8  709.43   25.90
   0  -6   8  689.83   25.20
   0  -6  -8  708.03   24.40
   0   6  -8  682.83   26.60
   0  -6  -8  676.13   25.20
   0   6   8  691.43   24.30
   0   6  -8  704.53   24.90
   0  -6  -8  687.63   25.90
   0  -7  -8   75.69    7.00
   0  -7  -8   81.59    8.40
   0  -7   8   84.09    9.70
   0  -7  -8   87.19    6.00
   0   7   8   92.19    9.20
   0   7  -8   86.39    8.90
   0  -8   8  349.77   16.40
   0   8   8  291.77   17.40
   0  -8  -8  363.56   15.90
   0   8  -8  340.97   17.80
   0  -8  -8  345.67   14.00
   0  -8  -8  337.27   16.00
   0  -8  -8  339.37   17.20
   0  -9  -8   11.20    5.70
   0   9   8   16.90    7.00
   0  -9  -8   17.80    4.70
   0  -9   8   10.30    5.20
   0  -9   8   14.80    5.90
   0  -9  -8   23.10    5.90
   0  -9  -8   13.10    5.20
   0   9  -8   14.90    6.00
   0 -10   8   39.10    7.60
   0 -10  -8   36.30    6.20
   0 -10   8   35.80    7.80
   0 -10  -8   33.80    7.10
   0  10  -8   24.70    7.00
   0 -10  -8   34.70    8.10
   0  10   8   50.59    9.50
   0 -10  -8   35.00    7.50
   0   0   9    6.20    4.00
   0   0   9    2.80    2.80
   0   0   9    6.30    2.80
   0   1   9 2017.20   63.09
   0  -1   9 1918.31   62.79
   0   1   9 1964.70   62.79
   0  -1   9 1977.40   63.19
   0  -1   9 1930.61   64.69
   0  -2   9   18.20    3.70
   0   2   9   15.30    3.60
   0   2  -9    7.50    2.50
   0  -2   9   12.60    3.30
   0   2   9   13.20    3.10
   0  -2   9   19.10    4.70
   0  -3  -9 1040.20   34.20
   0   3   9 1116.09   36.00
   0  -3   9 1086.29   35.80
   0   3  -9 1030.60   33.90
   0  -3   9 1057.79   36.30
   0  -3   9 1077.39   37.50
   0   3  -9 1043.80   35.30
   0   3   9 1053.69   36.40
   0   3   9 1088.69   35.30
   0  -3   9 1008.20   33.60
   0  -3  -9 1000.20   35.00
   0  -4   9   68.59    6.20
   0   4  -9   74.19    6.40
   0   4  -9   62.89    5.10
   0  -4   9   65.69    6.60
   0  -4   9   86.79    7.40
   0   4   9   52.99    5.10
   0  -4   9   47.00    4.60
   0   5   9  652.03   23.50
   0  -5   9  645.94   25.20
   0  -5   9  674.03   24.80
   0   5  -9  642.04   24.60
   0   5  -9  640.94   22.90
   0  -5   9  621.14   23.00
   0   5   9  642.74   25.30
   0  -5  -9  630.44   23.60
   0  -5   9  670.13   23.60
   0  -5  -9  640.54   23.70
   0   6  -9    0.70    3.80
   0  -6  -9   17.40    4.50
   0  -6   9   17.60    4.80
   0   6  -9    7.10    3.60
   0   6   9   13.40    5.00
   0   6   9   12.90    3.80
   0  -6  -9    8.70    4.20
   0  -6   9   11.10    3.60
   0   6  -9   14.30    3.90
   0  -6  -9    8.50    3.20
   0  -6   9   16.50    4.70
   0  -7  -9  233.38   10.00
   0  -7   9  240.98   12.20
   0  -7  -9  223.88   12.30
   0   7  -9  238.38   13.90
   0   7   9  214.28   14.00
   0  -7  -9  222.88   12.90
   0  -7   9  224.98   12.80
   0  -7  -9  233.08   11.50
   0   7   9  233.68   11.50
   0   8   9  103.89   11.10
   0   8  -9  105.89   10.40
   0  -8  -9  107.29   10.00
   0  -8   9   93.39    8.60
   0  -8  -9  102.29    7.20
   0  -8  -9  127.89    9.60
   0  -8  -9   91.39    8.40
   0  -9  -9   19.90    6.00
   0  -9   9   30.10    6.30
   0  -9  -9   21.50    5.60
   0   9   9   28.00    7.80
   0   9  -9   24.70    6.70
   0  -9  -9   21.60    6.60
   0  -9  -9   28.90    5.00
   0 -10  -9   -0.10    5.50
   0 -10  -9    0.90    5.90
   0 -10   9    1.30    4.70
   0  10  -9   11.40    6.40
   0 -10  -9    9.50    5.70
   0  10   9   10.00    7.70
   0 -10  -9    6.10    4.80
   0   0  10 1243.88   41.40
   0   0  10 1211.98   41.30
   0   0  10 1225.48   43.50
   0  -1  10    5.10    3.00
   0  -1  10    8.50    4.30
   0   1  10    1.20    2.60
   0  -1  10    3.60    2.90
   0   1  10   -0.80    2.70
   0   2 -10  644.64   22.20
   0   2 -10  633.64   20.60
   0   2  10  635.14   23.20
   0   2 -10  640.14   20.90
   0  -2  10  637.54   23.50
   0  -2  10  637.74   23.90
   0   2  10  637.84   23.60
   0  -2  10  617.54   25.20
   0   3  10    0.90    3.10
   0  -3  10   16.50    5.00
   0  -3 -10   10.30    2.50
   0  -3  10    7.70    3.70
   0  -3  10    9.50    3.40
   0   3 -10   11.20    3.10
   0   3  10   10.50    3.20
   0   3 -10   11.20    2.60
   0  -3 -10   12.90    3.30
   0   4  10  416.26   17.30
   0  -4  10  416.76   17.20
   0  -4 -10  426.96   17.00
   0  -4  10  427.46   19.10
   0  -4 -10  434.56   16.30
   0   4 -10  449.36   16.10
   0   4  10  411.26   18.30
   0   4  10  403.86   16.40
   0  -4  10  432.16   18.20
   0   4 -10  437.16   17.50
   0   5  10   11.40    3.90
   0  -5 -10   12.20    3.60
   0  -5  10   13.20    5.00
   0   5  10    9.20    4.50
   0  -5  10   11.30    4.50
   0   5 -10   14.60    3.70
   0  -5  10   11.00    3.90
   0  -5 -10   13.80    4.00
   0   5 -10    7.50    3.80
   0   6  10   79.19    7.00
   0   6 -10   77.69    7.10
   0   6 -10   74.69    8.50
   0  -6 -10   75.89    7.50
   0  -6  10   86.39    8.90
   0  -6  10   68.19    8.00
   0  -6 -10   74.99    7.50
   0   6  10   86.19    9.30
   0   6 -10   76.99    7.00
   0   7 -10   53.19    7.60
   0  -7 -10   51.69    6.80
   0   7  10   52.89    8.00
   0  -7  10   47.20    6.90
   0   7  10   54.89    6.10
   0  -7 -10   46.50    4.60
   0  -7 -10   50.39    6.70
   0   8  10  185.08   14.70
   0  -8 -10  245.78   14.10
   0  -8 -10  242.38   13.30
   0   8 -10  228.48   14.60
   0  -8 -10  217.18   10.50
   0  -9 -10   20.10    4.70
   0  -9 -10   17.00    6.20
   0   9 -10    8.40    6.00
   0   9  10   16.10    7.60
   0  -9 -10   14.10    6.20
   0 -10 -10  250.17   16.40
   0  10  10  224.98   17.40
   0 -10 -10  226.88   12.50
   0 -10 -10  239.28   15.10
   0  10 -10  236.38   16.10
   0   0  11   14.80    3.80
   0   0  11   12.70    3.80
   0   0  11   12.50    4.70
   0   1  11 1689.43   55.49
   0  -1  11 1706.43   55.69
   0   1  11 1715.63   55.69
   0  -1  11 1650.13   57.79
   0  -1  11 1671.03   55.79
   0  -2  11    9.70    3.70
   0  -2  11    6.00    4.50
   0   2 -11    3.40    2.00
   0   2 -11    4.70    2.70
   0  -2  11    4.90    3.60
   0   2  11    1.90    3.20
   0   2  11    1.30    3.00
   0   3 -11  555.54   19.60
   0  -3  11  570.14   22.60
   0  -3 -11  546.75   21.10
   0  -3  11  603.74   22.20
   0   3  11  547.75   21.30
   0   3  11  569.94   22.00
   0  -3  11  578.34   24.10
   0   3 -11  562.24   21.10
   0   4 -11    6.60    3.60
   0   4  11   14.60    4.60
   0  -4  11    7.00    3.80
   0   4 -11    6.80    2.90
   0   4  11   13.10    4.30
   0   4  11    9.70    3.50
   0  -4 -11   11.20    3.90
   0  -4  11   12.70    5.10
   0  -4  11    6.40    4.10
   0  -5 -11  201.58   11.00
   0   5  11  201.38   11.00
   0  -5  11  205.18   12.90
   0   5 -11  201.28   11.70
   0   5  11  181.88   12.10
   0  -5 -11  190.68   10.30
   0  -5  11  200.58   12.10
   0   5 -11  194.58   10.10
   0  -5  11  207.48   11.20
   0  -6 -11   25.00    5.30
   0   6  11   23.20    6.20
   0   6 -11   19.40    4.70
   0  -6  11   19.20    5.50
   0   6  11   10.70    4.30
   0   6 -11   12.30    4.70
   0  -6 -11   22.00    4.80
   0  -6  11   20.70    6.10
   0   7  11  362.66   16.10
   0  -7 -11  368.76   17.20
   0   7 -11  381.26   18.70
   0  -7  11  386.36   18.50
   0  -7 -11  379.66   17.30
   0   7  11  353.66   19.20
   0  -8 -11    0.50    4.40
   0  -8 -11    1.80    4.90
   0   8  11    2.80    6.00
   0   8 -11    7.80    5.50
   0  -8 -11    1.80    3.50
   0   9  11  217.68   16.40
   0  -9 -11  228.08   14.60
   0  -9 -11  213.18   14.10
   0   9 -11  210.08   14.90
   0  -9 -11  217.58   11.40
   0   0  12 1742.63   56.79
   0   0  12 1637.84   59.09
   0   0  12 1736.53   56.79
   0   1  12   12.10    4.10
   0  -1  12   21.30    5.90
   0   1  12   14.40    4.20
   0  -1  12    8.40    3.70
   0  -1  12   21.00    4.50
   0   2  12  346.77   15.40
   0   2  12  353.96   15.90
   0  -2  12  350.96   15.90
   0   2 -12  371.36   14.30
   0  -2  12  342.17   16.10
   0  -2  12  333.57   17.70
   0   3 -12   21.20    4.10
   0  -3 -12   15.30    4.10
   0   3  12   10.90    4.30
   0  -3  12   21.90    5.20
   0   3  12   18.10    4.40
   0   3 -12   19.30    3.30
   0  -3  12   12.70    5.50
   0  -3  12   15.60    4.80
   0  -4 -12   80.79    7.20
   0   4  12   70.49    7.70
   0   4 -12   60.59    6.80
   0  -4  12   86.39    9.20
   0  -4  12   66.79    7.90
   0   4  12   63.69    6.70
   0  -4  12   83.89    8.00
   0   4 -12   70.89    6.20
   0   5 -12   34.20    5.70
   0  -5  12   39.70    6.60
   0  -5  12   41.20    7.40
   0   5  12   35.30    5.80
   0   5  12   39.20    6.70
   0  -5 -12   36.60    5.70
   0   5 -12   28.30    4.60
   0   6 -12  204.48   11.50
   0   6  12  226.48   14.30
   0  -6  12  242.08   13.90
   0   6 -12  205.28   13.20
   0  -6 -12  213.98   12.40
   0   6  12  220.78   12.20
   0  -6  12  223.98   14.50
   0  -7 -12    9.60    5.20
   0   7  12    7.10    6.10
   0   7  12    0.40    4.00
   0   7 -12    2.90    5.20
   0  -7  12    8.60    5.30
   0   8 -12  570.24   25.50
   0   8  12  534.85   26.20
   0  -8 -12  554.94   23.90
   0  -9 -12   40.40    7.70
   0   9 -12   32.90    7.90
   0  -9 -12   43.20    5.80
   0   9  12   35.60    9.10
   0   0  13   10.80    4.30
   0   0  13   10.40    5.70
   0   0  13   15.20    4.70
   0  -1  13  612.54   26.90
   0   1  13  619.94   24.30
   0  -1  13  643.14   24.60
   0   1  13  596.24   24.30
   0  -1  13  620.44   24.60
   0  -2  13   18.90    4.90
   0   2 -13    6.70    3.30
   0  -2  13   16.40    6.00
   0  -2  13   13.80    4.80
   0   2  13   12.20    4.60
   0   2  13   10.60    4.10
   0   3  13  335.97   16.30
   0  -3  13  360.46   16.70
   0   3 -13  369.06   15.40
   0  -3  13  345.17   16.90
   0  -3 -13  357.16   15.50
   0   3  13  328.87   15.60
   0  -3  13  329.67   18.20
   0   3 -13  360.36   13.70
   0  -4  13   22.80    6.60
   0  -4  13   11.40    4.90
   0   4 -13   14.90    4.30
   0  -4  13   18.60    5.10
   0   4  13   11.60    4.70
   0   4  13   10.10    4.00
   0   4 -13   14.60    3.70
   0  -4 -13    7.10    4.30
   0  -5 -13  184.38   11.20
   0   5  13  164.98   11.20
   0  -5  13  161.88   12.00
   0  -5  13  163.28   11.20
   0   5 -13  191.68   11.80
   0   5 -13  193.88   10.20
   0  -5  13  188.98   13.40
   0   6  13   39.20    6.30
   0  -6 -13   44.90    6.90
   0   6 -13   33.60    5.50
   0   6 -13   39.50    5.90
   0  -6  13   35.70    6.90
   0   6  13   37.80    7.30
   0  -7 -13  189.48   12.30
   0  -7  13  186.98   13.40
   0   7  13  184.88   14.00
   0   7 -13  174.78   13.00
   0   7  13  184.58   11.70
   0   8  13   45.60    9.10
   0  -8 -13   56.99    8.40
   0   8 -13   41.50    8.30
   0  -9 -13   -0.50    4.20
   0   9 -13    5.60    6.50
   0   9  13   -2.20    7.10
   0  -9 -13    5.50    6.30
   0   0  14  977.80   35.80
   0   0  14  974.80   38.80
   0   0  14  983.00   35.90
   0   1  14    9.00    4.60
   0  -1  14   18.70    6.80
   0  -1  14   15.20    5.20
   0  -1  14   20.50    5.20
   0   1  14   13.20    5.00
   0  -2  14  224.28   15.00
   0   2 -14  209.88   10.70
   0   2  14  229.28   13.10
   0  -2  14  223.58   13.40
   0   2  14  224.58   12.50
   0  -2  14  213.78   12.80
   0  -3  14   46.30    8.50
   0   3 -14   23.10    4.00
   0  -3  14   32.20    6.30
   0  -3 -14   38.50    5.60
   0  -3  14   33.60    6.50
   0   3 -14   28.30    5.00
   0   3  14   23.00    5.60
   0   3  14   21.50    5.00
   0   4  14  159.68   10.60
   0   4  14  169.78   11.70
   0   4 -14  198.38    9.90
   0  -4 -14  178.18   11.00
   0  -4  14  157.68   11.60
   0   4 -14  195.48   11.40
   0  -4  14  188.58   13.90
   0  -4  14  171.08   12.30
   0  -5 -14   24.20    5.60
   0   5 -14   19.90    4.50
   0   5 -14   15.00    5.10
   0   5  14   18.30    5.50
   0  -5  14   24.00    7.50
   0  -5  14   14.30    5.80
   0  -5  14   20.10    5.70
   0   6 -14  902.71   32.80
   0   6 -14  883.21   34.80
   0  -6 -14  883.51   34.10
   0   6 -14  922.31   32.80
   0   6  14  923.81   34.20
   0  -6  14  965.40   36.40
   0  -7  14   21.90    6.90
   0   7 -14   19.10    6.60
   0   7  14   17.90    7.20
   0   7  14   19.90    5.70
   0  -7 -14   23.60    6.40
   0  -8 -14   50.49    8.30
   0   8 -14   57.29    9.80
   0   8  14   41.40    9.40
   0   0  15    7.50    4.90
   0   0  15    9.10    5.00
   0  -1  15  353.26   17.30
   0  -1  15  312.97   19.00
   0   1  15  341.37   16.90
   0  -1  15  345.77   17.20
   0   1  15  323.47   16.50
   0   2  15    4.00    4.80
   0  -2  15    6.50    5.00
   0   2  15    2.80    4.30
   0  -2  15   -3.30    5.50
   0  -2  15    7.40    4.80
   0  -3  15  127.29   10.70
   0   3  15  118.79    9.60
   0   3 -15  104.19    7.20
   0   3 -15  107.79    8.70
   0  -3  15  120.19   15.50
   0  -3  15  137.89   11.20
   0   3  15  115.29   10.30
   0  -3 -15   95.79    8.70
   0   4 -15    9.60    4.70
   0  -4  15   21.20    6.10
   0   4 -15   11.60    3.90
   0  -4 -15   18.60    5.40
   0   4  15   14.60    4.80
   0   4  15    6.90    5.30
   0  -4  15   10.80    5.90
   0   5 -15   74.09    8.90
   0  -5 -15   76.09    8.80
   0   5 -15   69.19    7.20
   0  -5  15   82.39    9.50
   0  -5  15   80.69   10.40
   0   5  15   79.39    9.10
   0  -6  15   22.40    6.90
   0   6 -15   24.40    5.50
   0  -6 -15   33.70    7.00
   0   6  15   34.10    6.60
   0   6 -15   30.20    7.00
   0   6 -15   24.50    5.70
   0   7  15  466.15   20.90
   0  -7 -15  457.35   21.30
   0  -7  15  417.76   22.90
   0   7 -15  478.15   23.00
   0   7 -15  440.76   21.90
   0   0  16  737.53   29.50
   0   0  16  721.53   29.40
   0  -1  16    6.30    5.40
   0  -1  16    8.40    5.50
   0   1  16    4.90    4.80
   0   1  16    4.30    4.80
   0   2  16  708.53   28.10
   0   2  16  687.63   28.50
   0  -2  16  684.03   28.90
   0  -2  16  723.13   28.90
   0  -3  16   -2.70    4.80
   0   3 -16   -3.60    3.20
   0  -3 -16    1.50    4.40
   0  -3  16    6.10    5.30
   0   3  16    2.10    5.20
   0   3  16    1.40    4.40
   0   4  16   32.90    6.80
   0   4 -16   28.30    6.20
   0  -4  16   30.50    7.20
   0   4  16   31.80    6.50
   0   4 -16   31.70    5.20
   0  -4 -16   39.00    6.90
   0  -4  16   30.30    7.00
   0  -5  16   -3.50    5.10
   0   5 -16   -4.00    4.00
   0  -5  16    0.80    5.50
   0   5 -16    8.50    5.30
   0   5  16    2.80    5.20
   0  -5 -16    6.30    5.50
   0  -6  16  395.56   21.30
   0   6  16  402.46   19.50
   0  -6 -16  386.36   19.20
   0   6 -16  401.56   17.80
   0   6 -16  382.16   20.00
   0   6 -16  377.56   17.40
   0   7 -16    8.40    7.20
   0   7  16    7.50    5.90
   0   7 -16    8.00    6.20
   0  -7 -16   18.10    7.00
   0  -7  16   14.90    7.30
   0   0  17   12.20    5.50
   0   0  17    5.50    5.50
   0   1  17  877.31   34.90
   0  -1  17  922.21   35.80
   0   1  17  914.81   35.60
   0  -1  17  932.11   36.20
   0  -2  17   21.70    6.60
   0   2  17   21.40    6.00
   0   2  17   20.80    6.50
   0  -2  17   18.40    6.40
   0   3  17  518.85   23.80
   0  -3 -17  507.15   22.20
   0   3  17  540.35   23.40
   0  -3  17  496.65   24.30
   0   3 -17  524.75   19.70
   0  -3  17  529.45   24.20
   0  -4 -17   25.80    6.40
   0   4  17   24.40    7.10
   0   4 -17   29.00    5.40
   0   4  17   21.70    6.00
   0  -4  17   21.40    7.00
   0  -4  17   22.30    7.30
   0  -5  17   34.00    7.80
   0  -5 -17   39.90    7.70
   0   5  17   26.30    7.30
   0   5 -17   42.80    6.50
   0   5 -17   35.20    7.60
   0  -5  17   49.80    9.40
   0   6 -17   18.40    5.40
   0   6 -17   10.30    6.40
   0  -6 -17   15.50    6.70
   0   6 -17    8.50    5.40
   0   6  17   18.10    6.60
   0  -6  17   22.50    7.40
   0   0  18  843.32   34.20
   0   0  18  846.02   34.10
   0   1  18    2.90    5.70
   0  -1  18    9.90    6.30
   0   1  18    3.20    5.10
   0  -1  18    1.10    5.60
   0  -2 -18  135.59   10.50
   0   2  18  159.48   13.00
   0   2  18  132.99   11.50
   0  -2  18  121.69   12.40
   0  -2  18  131.09   12.50
   0  -3  18   50.79    8.80
   0   3 -18   43.20    5.70
   0   3  18   44.00    8.20
   0  -3  18   34.60    7.70
   0  -3 -18   45.80    7.40
   0   3  18   40.50    7.50
   0   4 -18  123.69    9.20
   0  -4  18  116.59   12.30
   0   4  18  130.99   12.40
   0   4  18  138.89   11.30
   0  -4  18  126.99   13.10
   0  -4 -18  119.79   11.20
   0   5 -18   -0.50    4.70
   0  -5  18    3.00    6.50
   0   5 -18   12.40    5.20
   0  -5 -18    5.20    6.10
   0  -5  18   11.80    7.50
   0   5  18    2.70    6.10
   0   5 -18    2.60    5.60
   0   0  19    3.20    6.20
   0   0  19   10.20    6.10
   0  -1  19   19.90    7.40
   0   1  19   22.00    7.60
   0   1  19   24.90    6.70
   0  -1  19   13.90    7.10
   0  -2  19   20.00    7.80
   0  -2 -19   11.70    5.70
   0  -2  19    8.70    6.40
   0   2  19   -0.40    6.00
   0   2  19   14.90    6.20
   0  -3  19    1.70    6.00
   0  -3 -19    4.80    5.60
   0   3  19    4.90    5.60
   0   3 -19    9.80    4.80
   0  -3  19    9.90    6.70
   0   3  19    5.00    6.50
   0   4 -19   47.20    6.80
   0   4  19   66.39    8.60
   0  -4  19   52.79    9.50
   0  -4 -19   62.79    8.90
   0   4  19   39.70    8.70
   0  -4  19   42.50    8.80
   0   0  20   68.59   10.20
   0   0  20   65.59   10.40
   0  -1  20   16.00    7.70
   0   1  20   13.40    7.70
   0  -1  20    3.60    6.90
   0   1  20   10.20    6.50
   1  -1   0   -0.60    1.10
   1  -2   0  202.28    7.70
   1   2   0  203.08    8.10
  -1  -2   0  212.08    7.90
  -1   2   0  209.08    7.90
   1   2   0  208.18    7.80
  -1  -3   0  200.88    8.10
   1   3   0  193.28    8.20
   1  -3   0  199.58    7.50
  -1  -3   0  195.28    7.60
   1  -3   0  203.68    8.10
  -1   3   0  198.48    8.10
   1  -4   0   17.80    2.50
  -1  -4   0   12.50    2.70
   1   4   0   14.80    2.90
  -1   4   0   17.10    2.90
  -1  -4   0   15.70    2.30
   1  -4   0   20.50    3.10
  -1  -4   0   21.10    2.70
   1  -5   0  100.29    5.50
  -1   5   0   96.99    6.30
  -1  -5   0   91.39    6.20
   1   5   0  101.79    5.90
  -1  -5   0  101.29    5.50
  -1  -5   0  102.09    5.60
   1  -5   0  102.39    6.50
   1   5   0  102.89    6.50
   1   6   0   93.19    6.90
   1   6   0  108.69    6.60
   1  -7   0  117.49    7.10
  -1   7   0  118.89    8.00
  -1  -7   0  129.79    7.40
  -1  -7   0  118.09    8.30
   1   7   0  112.39    8.00
   1  -7   0  117.99    8.20
   1   7   0  113.89    7.80
  -1   7   0  127.99    8.30
   1  -8   0  254.57   13.10
   1   8   0  230.48   12.50
  -1  -8   0  255.57   13.30
   1  -8   0  244.88   14.80
   1   8   0  244.28   12.80
  -1   8   0  238.78   12.60
  -1   8   0  247.28   12.90
  -1   9   0  118.19    9.80
  -1  -9   0  120.39    9.80
   1   9   0  108.59    9.50
  -1   9   0   99.39    9.30
   1  -9   0  121.79   10.70
   1  -9   0  116.39    9.50
   1   9   0  113.99    9.50
  -1   9   0  111.69    9.20
   1 -10   0   74.19    9.60
  -1 -10   0   68.29    8.70
   1  10   0   95.69    9.90
   1 -10   0   76.99    9.20
  -1  10   0  106.59   10.20
   1 -11   0   38.90    8.50
  -1 -11   0   23.00    6.70
   1  11   0   16.70    7.10
   1 -11   0   18.30    6.40
  -1  11   0   27.40    7.60
  -1 -11   0   44.30    9.10
  -1   0  -1   -0.30    0.30
   1   0  -1   -0.40    0.20
  -1   0   1   -0.10    0.50
   1  -1   1  129.59    5.30
  -1   1  -1  138.49    5.50
  -1   2   1  226.68    8.20
  -1   2   1  222.28    8.20
   1  -2   1  219.78    7.50
   1  -2   1  224.78    8.20
   1   2  -1  197.28    8.40
  -1  -2  -1  207.48    8.10
   1   2  -1  209.18    8.30
  -1   2   1  253.07    8.30
   1   2   1  231.78    8.70
   1  -2  -1  201.18    7.90
  -1  -2   1  240.58    8.50
   1   2   1  235.48    8.00
  -1   2  -1  204.18    8.50
   1   2   1  227.98    8.10
  -1  -3  -1  850.91   26.20
   1  -3   1  803.32   26.80
  -1  -3  -1  828.72   26.60
  -1   3   1  885.81   26.90
  -1  -3  -1  814.92   26.80
   1   3  -1  805.42   27.00
  -1   3   1  813.82   26.80
  -1  -3   1  789.02   27.10
   1  -3  -1  820.12   26.30
   1   3   1  823.32   26.70
  -1   3  -1  814.22   27.30
   1   3   1  889.71   26.60
   1  -3  -1  807.72   25.90
   1  -3  -1  787.32   26.60
  -1  -4  -1 1606.74   53.99
  -1   4   1 1816.42   54.09
  -1  -4  -1 1608.34   53.39
   1  -4   1 1739.43   53.09
   1  -4   1 1723.13   54.19
  -1  -4  -1 1650.13   53.09
  -1   4   1 1786.02   53.99
   1   4  -1 1611.94   54.09
   1  -4  -1 1712.23   52.99
  -1  -4   1 1819.32   54.49
  -1  -4   1 1786.12   53.29
  -1   4  -1 1607.84   54.19
   1   4   1 1802.52   54.09
   1  -4  -1 1637.24   53.79
   1  -4  -1 1664.43   53.29
   1   4   1 1745.53   53.69
   1   5  -1   30.20    4.20
  -1  -5  -1   46.40    3.80
   1  -5   1   25.30    3.90
   1  -5   1   30.80    3.40
  -1   5   1   47.40    4.50
  -1   5   1   35.70    4.20
   1  -5  -1   26.80    4.00
  -1  -5   1   36.00    4.60
  -1  -5   1   50.49    4.10
   1   5   1   43.50    4.20
   1  -5  -1   46.20    3.80
   1   5   1   20.90    3.60
   1  -6   1  329.87   14.20
  -1  -6  -1  326.67   13.20
  -1  -6  -1  338.27   12.90
  -1   6   1  341.87   13.90
  -1  -6  -1  325.57   14.10
   1   6  -1  350.06   14.60
  -1   6   1  319.57   13.90
   1  -6   1  349.96   13.10
  -1  -6   1  336.27   12.30
   1   6   1  334.27   14.00
  -1   6  -1  351.46   14.40
  -1  -6   1  344.87   13.10
  -1  -6   1  353.46   14.50
   1   6   1  335.17   13.90
   1  -6  -1  354.66   14.40
   1  -6  -1  336.67   12.90
   1  -6  -1  328.27   13.30
  -1  -7  -1  198.68    9.40
   1   7  -1  206.18   10.30
  -1  -7  -1  194.18   10.70
   1  -7   1  211.18    9.70
   1   7  -1  201.78   11.00
  -1   7   1  192.18   10.50
  -1   7   1  185.18   10.10
   1  -7   1  185.38   10.70
  -1  -7  -1  209.18    9.90
   1   7   1  199.48   10.50
   1   7   1  197.28   10.50
   1  -7  -1  203.28   10.80
   1  -7  -1  198.08    9.50
  -1  -7   1  190.88   10.80
  -1  -7   1  206.18    9.60
  -1   7  -1  194.68   10.60
   1   8  -1  524.35   21.10
  -1   8   1  511.25   21.10
  -1   8   1  503.35   21.60
   1   8  -1  535.85   22.00
  -1  -8  -1  552.44   20.30
  -1  -8  -1  558.44   22.10
   1  -8   1  547.55   22.10
  -1   8   1  540.85   21.80
  -1   8  -1  538.85   21.90
  -1   8  -1  536.75   21.40
   1   8   1  552.34   21.40
   1   8   1  511.85   21.50
   1  -8  -1  541.85   20.10
   1  -8  -1  527.85   21.70
  -1  -8   1  553.74   22.20
   1  -9   1   57.69    7.50
   1   9  -1   67.59    7.80
  -1   9   1   60.69    7.30
   1  -9   1   65.69    8.30
  -1  -9  -1   58.69    7.40
   1   9  -1   81.99    8.30
  -1   9   1   56.19    7.50
   1  -9  -1   55.59    8.20
  -1  -9   1   56.79    7.50
   1   9   1   51.09    7.10
  -1   9  -1   68.49    7.90
  -1   9  -1   62.19    7.60
   1   9   1   56.69    7.00
   1  -9  -1   50.99    7.00
   1  10  -1  147.59   11.20
   1  10  -1  131.49   11.00
  -1 -10  -1  129.69   10.60
   1 -10   1  121.19   11.60
   1 -10   1  116.69   10.60
  -1  10   1  113.39   10.90
  -1  10  -1  125.99   10.50
  -1  10  -1  116.39   10.60
   1 -10  -1  133.89   10.90
   1 -10  -1  142.19   12.30
   1  10   1   96.99   10.60
  -1  10  -1  119.99   10.50
  -1 -10   1   97.29   10.00
  -1 -11  -1  139.19   13.30
   1 -11   1  144.89   13.30
  -1 -11  -1  118.29   11.40
  -1  11   1  126.59   12.30
   1 -11   1  146.59   12.10
   1  11  -1  140.99   12.10
   1  11   1  130.19   12.20
   1 -11  -1  128.69   12.00
  -1 -11   1  127.89   11.80
  -1  11  -1  135.29   11.90
  -1 -11   1  119.79   12.80
   1 -11  -1  135.29   13.20
   1   0   2    7.60    1.10
   1  -1   2 1668.33   51.69
   1  -1   2 1658.23   51.69
   1  -1   2 1620.54   51.79
   1   1  -2 1709.43   51.59
  -1   1   2 1652.23   51.39
  -1   1  -2 1675.43   51.69
   1  -1  -2 1734.23   52.29
  -1   1  -2 1726.03   51.79
  -1   1  -2 1661.23   51.99
   1   1   2 1711.93   51.49
  -1  -1   2 1711.73   51.79
  -1  -2  -2  710.83   22.40
  -1  -2  -2  681.23   22.60
  -1   2   2  738.93   23.00
   1   2  -2  675.83   22.50
  -1  -2  -2  697.93   21.90
   1  -2   2  679.13   22.30
   1  -2   2  690.73   22.00
   1   2  -2  677.63   22.50
   1   2   2  723.23   22.50
   1  -2  -2  688.73   21.40
   1  -2  -2  696.83   21.90
  -1   2  -2  679.33   23.10
  -1  -2   2  722.73   23.00
  -1  -2   2  724.63   22.60
  -1  -3  -2  707.63   25.80
   1  -3   2  835.02   25.40
   1   3  -2  726.03   26.20
  -1   3   2  839.12   26.00
  -1   3   2  888.61   25.40
   1  -3   2  839.62   26.30
  -1   3   2  887.91   26.60
  -1  -3  -2  738.03   25.20
  -1  -3  -2  728.63   25.80
  -1  -3   2  872.91   26.70
   1   3   2  860.31   26.20
   1  -3  -2  733.63   24.90
  -1   3  -2  711.63   26.50
  -1  -3   2  866.71   25.80
   1  -3  -2  760.32   25.50
   1   3   2  877.71   25.90
   1  -3  -2  727.83   25.60
  -1   4   2  150.58    7.10
  -1  -4  -2  146.59    6.50
   1  -4   2  121.79    5.70
  -1  -4  -2  132.39    6.70
  -1   4   2  136.09    6.60
   1  -4   2  119.39    6.90
  -1  -4  -2  141.19    5.90
  -1   4   2  106.59    6.70
   1   4  -2  131.09    7.30
   1   4   2  127.69    6.60
  -1  -4   2  129.99    7.20
  -1   4  -2  122.89    7.30
   1  -4  -2  141.59    6.40
   1  -4  -2  133.49    6.80
  -1  -4   2  152.18    6.20
   1  -4  -2  135.69    5.80
   1   4   2  161.08    7.10
  -1  -5  -2 1129.49   38.00
   1  -5   2 1169.18   37.50
  -1   5   2 1182.88   39.10
   1   5  -2 1168.88   39.50
  -1   5   2 1271.47   39.10
  -1   5   2 1271.07   39.70
   1  -5   2 1189.88   39.30
   1  -5   2 1218.68   38.00
  -1  -5  -2 1121.59   39.10
  -1  -5  -2 1122.79   38.60
  -1   5  -2 1145.79   39.70
   1   5   2 1228.28   39.10
  -1  -5   2 1224.88   39.80
   1   5   2 1220.68   38.80
   1  -5  -2 1168.68   38.30
  -1  -5   2 1264.57   38.50
   1  -5  -2 1143.39   38.80
  -1  -5   2 1244.28   38.20
   1  -5  -2 1154.08   37.70
  -1  -6  -2  135.29    7.00
   1   6  -2  142.09    8.70
   1  -6   2  134.39    8.40
  -1   6   2  146.99    7.90
   1  -6   2  143.79    7.30
  -1  -6  -2  138.39    7.70
  -1  -6  -2  123.69    8.10
  -1   6   2  159.88    8.60
   1  -6   2  134.69    6.50
  -1  -6   2  162.08    7.60
   1  -6  -2  153.08    7.20
   1   6   2  145.89    8.30
   1  -6  -2  159.98    7.80
   1  -6  -2  136.49    8.20
  -1  -6   2  158.28    8.90
  -1  -6   2  152.68    7.00
   1   6   2  136.59    7.80
  -1   6  -2  156.18    8.90
  -1  -7  -2  359.06   15.30
  -1   7   2  409.46   15.90
  -1  -7  -2  372.16   16.20
   1  -7   2  423.26   16.80
  -1  -7  -2  374.06   14.70
   1   7  -2  375.16   16.70
  -1   7   2  407.06   16.80
  -1   7   2  379.66   16.00
   1  -7  -2  358.96   14.60
   1   7   2  413.26   16.00
   1  -7  -2  366.06   16.10
  -1  -7   2  412.96   17.00
   1  -7  -2  343.07   15.10
  -1   7  -2  367.06   16.50
   1   7   2  400.76   16.50
  -1  -8  -2   70.49    7.50
  -1  -8  -2   82.79    7.20
  -1  -8  -2   75.29    6.50
  -1   8   2   83.29    8.30
   1   8  -2   77.99    8.00
   1  -8   2   82.99    7.80
   1  -8  -2   69.79    6.50
   1   8   2   74.99    7.10
   1  -8  -2   58.79    7.00
   1  -8  -2   57.79    7.40
   1   8   2   74.69    7.80
  -1  -8   2   53.39    7.00
  -1   8  -2   79.09    7.90
  -1  -9  -2  493.55   19.60
   1   9  -2  501.55   21.80
   1   9  -2  503.65   20.90
  -1   9   2  465.35   21.60
   1  -9   2  476.35   21.50
   1  -9   2  502.55   22.50
  -1  -9  -2  526.55   21.80
   1   9   2  456.85   21.40
  -1   9  -2  499.95   21.00
   1  -9  -2  514.45   19.80
   1  -9  -2  516.45   21.70
   1  -9  -2  499.95   22.70
  -1   9  -2  526.45   21.80
  -1  -9   2  456.05   21.30
   1  10  -2   97.29   10.60
   1 -10   2  100.09   11.10
  -1 -10  -2  108.39   10.10
   1  10  -2   97.49    9.90
   1 -10   2  114.39   10.10
  -1  10   2   89.39   10.30
   1 -10  -2   99.19   11.40
  -1  10  -2   91.79   10.40
  -1  10  -2  107.59   10.00
  -1 -10   2   91.39    9.70
   1 -10  -2  107.39   10.00
   1  10   2   96.69   10.40
  -1  10  -2   84.89    9.70
  -1 -11  -2   27.50    8.30
   1  11  -2   38.10    7.80
   1 -11   2   40.30    8.60
  -1  11   2   25.40    7.40
   1 -11   2   35.30    7.80
  -1 -11  -2   49.50    8.30
   1  11  -2   26.00    6.80
   1 -11  -2   42.70    8.10
  -1  11  -2   47.00    8.10
  -1 -11   2   21.70    7.30
  -1  11  -2   41.70    7.70
  -1 -11   2   27.20    7.30
  -1  11  -2   30.10    7.60
   1  11   2   40.70    8.30
   1 -11  -2   44.90    9.20
  -1   0  -3    1.00    2.00
  -1   0   3   -3.50    1.30
   1   0   3   -1.20    1.50
   1   0  -3    0.00    1.70
   1   0   3   -0.10    2.10
  -1   0   3    0.60    2.00
   1  -1   3  369.26   13.30
  -1   1   3  410.86   13.40
   1   1  -3  389.56   12.90
  -1   1   3  399.96   14.20
  -1   1   3  370.96   12.90
   1  -1   3  376.66   13.50
  -1   1  -3  377.66   13.30
   1   1   3  405.16   13.40
   1   1   3  395.96   13.10
  -1  -1   3  394.06   13.30
  -1   1  -3  373.26   13.30
   1  -1  -3  397.76   14.10
  -1  -1   3  407.56   13.70
  -1   1  -3  369.06   13.00
  -1   2   3 1598.94   48.70
   1  -2   3 1491.45   47.60
   1   2  -3 1512.95   47.70
  -1  -2  -3 1616.04   47.50
  -1   2   3 1552.74   48.10
  -1   2   3 1519.75   47.70
  -1  -2  -3 1551.04   48.20
   1   2  -3 1533.45   48.00
   1  -2   3 1559.84   47.70
   1  -2   3 1506.25   47.70
  -1  -2   3 1540.95   48.30
  -1  -2   3 1525.65   48.30
   1   2   3 1548.35   48.00
   1  -2  -3 1563.14   47.80
  -1   2  -3 1503.55   48.50
   1  -2  -3 1542.25   47.50
   1  -3   3   84.19    5.30
  -1  -3  -3  113.29    5.20
  -1  -3  -3  104.89    4.90
   1   3  -3  104.39    5.00
  -1   3   3  102.59    4.70
  -1   3   3  109.89    5.70
   1  -3   3   94.49    4.90
   1   3  -3  101.09    5.70
  -1  -3  -3  106.49    4.20
  -1  -3   3   91.09    5.50
   1  -3  -3   93.79    4.90
  -1  -3   3  102.09    5.20
   1   3   3   99.49    4.70
  -1   3  -3   93.39    5.80
   1   3   3  106.49    5.50
   1   3   3   98.49    4.70
   1  -3  -3  104.99    4.10
   1  -3  -3  105.49    5.00
   1  -4   3 2521.05   80.99
  -1   4   3 2536.15   80.09
   1  -4   3 2482.95   79.99
   1   4  -3 2572.54   81.39
  -1  -4  -3 2571.44   80.59
  -1  -4  -3 2591.54   79.59
  -1   4   3 2581.14   81.29
  -1  -4  -3 2639.34   80.59
   1   4  -3 2687.83   80.29
  -1   4   3 2703.53   79.69
   1   4   3 2567.24   81.09
   1  -4  -3 2639.04   80.39
   1   4   3 2611.14   79.49
  -1   4  -3 2559.14   81.69
  -1  -4   3 2617.84   81.29
   1   4   3 2621.54   80.19
   1  -4  -3 2581.14   79.49
  -1  -4   3 2627.24   80.39
   1  -4  -3 2660.33   80.49
  -1   4  -3 2557.34   81.49
  -1  -5  -3   82.09    5.60
  -1   5   3   82.29    6.00
  -1   5   3   54.89    5.30
   1  -5   3   78.09    5.90
   1   5  -3   74.99    6.20
   1  -5   3   72.39    4.70
  -1  -5  -3   77.59    4.50
  -1  -5  -3   80.59    5.30
   1   5  -3   84.89    5.60
   1   5  -3   84.59    5.70
   1   5   3   85.09    4.10
   1  -5  -3   87.39    5.40
   1   5   3   91.59    6.10
   1   5   3   81.19    5.30
  -1   5  -3   79.69    6.30
  -1  -5   3   83.39    5.00
   1  -5  -3   79.79    5.60
   1  -5  -3   83.79    4.70
  -1  -5   3   77.29    5.90
  -1   6   3 1458.85   51.39
  -1  -6  -3 1642.44   50.69
   1  -6   3 1549.34   52.29
  -1   6   3 1589.64   52.69
  -1  -6  -3 1610.74   51.59
   1   6  -3 1649.13   52.99
  -1  -6  -3 1658.33   52.19
   1  -6   3 1466.65   50.29
  -1  -6   3 1562.24   52.59
   1  -6  -3 1686.63   52.09
   1  -6  -3 1631.24   50.49
   1   6   3 1545.75   52.19
   1   6   3 1602.14   51.39
  -1   6  -3 1712.63   53.19
  -1  -6   3 1581.84   50.99
   1  -6  -3 1630.84   51.39
  -1  -7  -3  149.29    8.70
  -1   7   3  162.28    9.90
   1   7  -3  147.79    9.70
  -1  -7  -3  141.89    9.10
   1  -7   3  148.09    9.40
  -1  -7  -3  145.29    7.80
  -1   7  -3  149.19    9.70
   1  -7  -3  147.29    9.20
   1   7   3  152.48    9.60
   1  -7  -3  149.19    7.90
  -1  -7   3  149.19    9.40
   1  -7  -3  155.28    8.60
   1   7   3  138.09    8.30
  -1  -8  -3   68.19    6.20
  -1  -8  -3   60.39    7.00
  -1  -8  -3   55.99    6.30
  -1   8   3   57.79    7.30
   1  -8   3   72.29    7.60
   1   8  -3   51.29    7.10
  -1   8  -3   63.09    7.60
   1  -8  -3   55.39    5.50
   1  -8  -3   43.80    6.90
  -1  -8   3   59.19    7.40
   1  -8  -3   53.89    6.70
   1  -8  -3   59.09    6.50
   1   8   3   53.59    7.40
  -1  -9  -3   62.39    6.60
  -1  -9  -3   65.69    7.20
   1   9  -3   63.49    8.40
  -1   9   3   76.39    9.00
  -1  -9  -3   66.19    7.90
   1  -9   3   56.89    8.10
   1  -9   3   46.30    7.20
  -1  -9   3   57.99    8.00
   1   9   3   77.59    9.00
   1  -9  -3   58.69    8.50
  -1   9  -3   49.90    7.40
   1  -9  -3   63.39    7.70
   1  -9  -3   65.59    6.80
   1  10  -3   81.79    9.20
   1 -10   3  100.19   11.00
  -1 -10  -3   89.19    9.80
   1 -10   3  100.49    9.90
   1  10  -3   93.09    9.90
  -1  10   3   79.69    9.90
  -1 -10  -3   95.99   10.70
  -1  10  -3   85.89    9.50
  -1 -10   3   80.99    9.60
   1 -10  -3   76.99    9.90
   1  10   3   89.69   10.40
   1 -10  -3   96.19    9.70
  -1  10  -3   91.39    9.60
   1  11  -3  130.09   11.70
   1  11  -3  115.19   11.20
   1 -11   3  130.39   11.60
   1 -11   3  115.69   12.40
  -1 -11  -3  127.69   13.30
  -1  11   3  110.39   12.30
  -1 -11  -3  116.59   11.20
  -1 -11   3  118.69   11.50
  -1  11  -3   92.59   11.70
  -1 -11   3  140.59   13.30
  -1  11  -3  111.99   11.10
   1 -11  -3  130.29   13.50
   1  11   3  116.69   12.40
  -1  11  -3  119.99   11.60
   1 -11  -3  114.39   11.40
   1   0   4    9.20    2.80
  -1   0   4    8.70    2.70
  -1   0   4    2.10    1.90
   1   0   4    5.20    1.80
  -1   0   4    3.10    1.80
   1   0   4    5.00    2.00
  -1   0  -4   10.80    2.60
   1   0  -4    9.90    2.40
   1   1  -4  595.24   18.50
  -1   1   4  582.64   19.40
  -1   1   4  558.84   19.00
  -1  -1  -4  628.14   20.60
   1   1  -4  604.24   19.50
   1  -1   4  551.64   19.60
  -1   1   4  591.04   19.30
  -1   1   4  568.54   20.30
   1  -1   4  552.74   19.00
   1  -1   4  555.54   19.20
   1  -1  -4  598.44   20.20
  -1   1  -4  598.34   18.80
  -1   1  -4  588.64   19.60
  -1   1  -4  569.04   19.20
  -1  -1   4  558.74   19.30
   1   1   4  571.34   19.20
  -1  -1   4  558.74   19.10
   1   1   4  578.64   19.00
  -1   1  -4  588.04   18.20
  -1  -1   4  561.14   19.80
   1  -2   4 1685.73   53.49
  -1   2   4 1740.53   53.69
   1  -2   4 1664.13   53.79
   1   2  -4 1748.23   53.49
  -1   2   4 1739.23   54.59
   1  -2   4 1681.93   53.99
   1   2  -4 1724.93   52.99
  -1  -2  -4 1771.32   54.09
   1  -2   4 1643.84   53.29
   1   2  -4 1761.22   53.89
  -1   2   4 1795.72   54.19
   1  -2  -4 1778.42   53.49
   1  -2  -4 1807.32   53.69
  -1  -2   4 1714.23   53.99
  -1   2  -4 1730.23   53.59
   1  -2  -4 1780.42   55.19
  -1  -2   4 1711.53   53.89
  -1   2  -4 1698.63   54.29
   1   2   4 1707.83   53.39
  -1  -2   4 1701.93   54.39
   1   2   4 1714.83   53.69
   1   2   4 1704.93   54.09
  -1  -2   4 1777.92   54.69
  -1   3   4   17.90    2.40
  -1   3   4   21.60    3.20
   1   3  -4    9.80    2.00
   1  -3   4   24.20    3.10
  -1  -3  -4   13.90    2.40
  -1   3   4   15.80    1.80
   1  -3   4   19.30    2.70
   1  -3   4   19.60    2.80
   1   3  -4    7.80    2.40
  -1  -3  -4   11.50    1.90
  -1  -3   4   21.00    2.50
  -1   3  -4   12.00    2.70
  -1   3  -4   10.80    2.10
   1  -3  -4   12.80    2.40
   1   3   4   20.10    2.60
  -1  -3   4   18.80    2.70
  -1  -3   4   20.60    2.80
   1   3   4   19.10    3.00
   1  -3  -4   13.90    2.30
  -1   4   4   20.50    2.60
  -1   4   4   27.10    3.90
  -1  -4  -4   22.80    3.20
   1  -4   4   21.30    3.00
   1   4  -4   21.10    3.00
  -1  -4  -4   18.70    2.70
   1  -4   4   19.10    3.30
   1   4  -4   12.70    3.30
  -1  -4  -4   18.30    2.10
   1  -4  -4   15.30    2.00
   1  -4  -4   18.60    3.00
   1   4   4   22.80    3.50
   1  -4  -4   11.20    2.60
   1   4   4   22.40    2.70
  -1  -4   4   23.30    3.10
  -1  -4   4   23.50    2.60
  -1   4  -4   16.50    2.80
  -1   4  -4   21.90    3.00
  -1  -4   4   14.80    3.20
  -1   4  -4   14.30    3.50
   1   5  -4 1458.25   43.70
  -1  -5  -4 1409.46   43.90
   1  -5   4 1287.07   44.40
  -1   5   4 1356.16   42.50
   1   5  -4 1416.36   45.20
  -1  -5  -4 1405.56   43.80
  -1  -5  -4 1420.36   42.60
  -1   5   4 1299.37   44.60
  -1   5   4 1223.38   42.70
   1  -5   4 1282.67   43.30
   1  -5  -4 1398.16   43.90
   1   5   4 1348.17   42.50
   1   5   4 1332.37   43.10
   1  -5  -4 1375.36   42.60
  -1   5  -4 1401.96   43.50
   1  -5  -4 1383.56   43.80
  -1  -5   4 1291.37   44.40
  -1   5  -4 1437.96   45.20
  -1  -5   4 1283.77   43.50
   1   5   4 1274.67   44.50
  -1  -6  -4  186.28    9.60
  -1   6   4  192.18   10.40
  -1  -6  -4  200.08    8.50
   1  -6   4  193.88    9.00
   1   6  -4  211.78   11.00
  -1   6   4  169.38    8.80
  -1  -6  -4  183.88    9.30
   1  -6   4  193.48   10.30
  -1  -6   4  202.38   10.30
   1  -6  -4  208.48    9.60
   1  -6  -4  207.88    8.60
  -1   6  -4  195.18   10.60
   1  -6  -4  204.08    9.90
   1   6   4  201.58   10.60
   1  -6  -4  197.58   10.80
  -1  -6   4  201.78    9.10
   1   6   4  183.58    8.90
   1   7  -4  306.67   15.30
   1  -7   4  348.17   15.10
  -1  -7  -4  298.47   13.70
  -1  -7  -4  293.67   12.70
  -1   7   4  329.37   15.30
  -1  -7  -4  338.17   14.50
  -1  -7   4  331.07   13.50
   1  -7  -4  324.27   14.10
  -1  -7   4  359.96   15.40
   1  -7  -4  319.97   13.00
   1  -7  -4  326.37   15.60
   1  -7  -4  321.87   14.40
  -1   7  -4  315.97   15.20
   1   7   4  332.97   15.30
  -1  -8  -4  117.99    7.60
  -1  -8  -4   99.89    8.60
   1  -8   4  116.59    9.00
  -1  -8  -4  122.79    8.50
  -1   8   4  126.69    9.90
   1   8  -4  112.29    9.60
   1  -8  -4  118.39    7.60
   1  -8  -4  110.79    9.80
  -1   8  -4  106.49    9.40
   1   8   4  113.39    9.70
  -1  -8   4  102.29    8.80
   1  -8  -4  110.29    8.90
   1  -9   4  220.48   14.20
  -1  -9  -4  244.78   12.00
   1  -9   4  244.38   13.80
  -1  -9  -4  230.08   12.70
  -1  -9  -4  214.48   13.30
   1   9  -4  229.68   14.10
  -1   9   4  240.78   14.60
   1  -9  -4  226.98   12.70
   1  -9  -4  236.88   13.40
  -1  -9   4  241.08   13.90
   1  -9  -4  235.98   11.80
  -1   9  -4  243.68   14.20
   1   9   4  234.18   14.40
   1  -9  -4  262.17   14.80
   1 -10   4  136.09   12.20
  -1 -10  -4  141.99    9.90
   1  10  -4  138.49   11.80
   1 -10   4  127.29   11.10
  -1  10   4  142.79   12.50
  -1 -10  -4  145.19   12.80
  -1 -10  -4  135.19   11.20
  -1 -10  -4  150.68   10.80
   1  10   4  165.68   13.00
  -1 -10   4  163.48   11.90
   1 -10  -4  165.68   10.40
   1 -10  -4  144.79   11.40
   1 -10  -4  139.49   12.50
  -1  10  -4  119.79   11.20
   1 -11   4   16.50    6.90
   1  11  -4   13.90    6.20
  -1 -11  -4    8.40    5.80
  -1 -11  -4   15.10    7.30
   1 -11   4   17.50    6.40
  -1  11   4   22.30    8.20
   1  11  -4   25.60    7.20
  -1  11  -4   12.30    6.00
   1  11   4   32.60    8.50
  -1  11  -4    8.30    6.10
  -1 -11   4   14.70    6.40
  -1 -11   4   21.60    7.60
   1 -11  -4    8.10    6.60
  -1  11  -4   -0.20    5.30
   1 -11  -4   13.60    6.50
   1   0   5   -2.80    1.60
   1   0  -5   -1.70    2.00
  -1   0  -5    0.70    2.20
  -1   0   5   -0.10    2.40
  -1   0   5   -3.80    1.60
  -1   0   5   -3.50    1.50
   1   0   5   -1.50    1.80
   1   0   5   -2.30    2.30
  -1   1   5  737.73   24.00
  -1   1   5  721.33   23.90
  -1   1   5  734.83   25.20
  -1   1   5  720.43   23.70
   1  -1   5  705.43   23.60
   1   1  -5  727.33   24.20
   1  -1   5  691.23   23.80
   1  -1   5  716.73   24.60
   1   1  -5  723.43   22.80
  -1  -1  -5  712.13   25.10
  -1   1  -5  678.83   23.50
  -1   1  -5  721.83   23.10
   1   1   5  717.23   23.80
   1   1   5  723.73   23.60
   1  -1  -5  708.33   24.80
  -1  -1   5  717.93   24.00
  -1  -1   5  713.53   23.70
  -1  -1   5  732.13   24.70
  -1   1  -5  705.43   24.30
  -1   2   5  862.21   27.80
   1  -2   5  866.71   28.00
   1  -2   5  849.52   28.30
   1  -2   5  846.22   28.70
  -1   2   5  874.61   28.20
   1   2  -5  848.32   28.00
   1   2  -5  859.41   27.10
   1  -2   5  803.02   27.30
  -1  -2  -5  897.11   28.00
   1   2  -5  849.32   27.50
  -1   2   5  890.51   28.70
   1  -2  -5  862.41   29.70
   1  -2  -5  874.81   27.70
  -1   2  -5  859.01   28.30
   1   2   5  904.81   28.70
  -1  -2   5  807.32   28.30
   1  -2  -5  879.51   27.60
  -1  -2   5  857.91   28.00
  -1   2  -5  828.82   28.00
  -1  -2   5  855.41   27.50
  -1   2  -5  847.32   27.20
  -1  -2   5  889.81   29.00
   1   2   5  873.11   28.20
   1   2   5  852.21   27.80
   1  -3   5  467.05   16.60
   1  -3   5  480.05   16.60
   1  -3   5  463.65   17.00
  -1   3   5  505.95   17.00
   1  -3   5  485.05   17.30
   1   3  -5  477.45   17.30
  -1   3   5  492.25   17.80
  -1   3   5  483.35   16.30
  -1  -3  -5  468.75   17.00
   1   3  -5  485.35   16.20
   1   3   5  480.95   17.50
  -1  -3   5  502.35   17.70
  -1  -3   5  480.45   17.00
  -1  -3   5  484.65   16.70
  -1   3  -5  506.75   16.60
  -1   3  -5  448.96   17.40
  -1  -3   5  478.05   17.30
   1  -3  -5  471.05   16.60
   1   3   5  476.15   16.80
   1  -3  -5  492.05   17.00
   1  -4   5  250.17   10.50
   1  -4   5  247.58   10.50
  -1   4   5  271.17   10.20
   1  -4   5  243.08    9.80
  -1  -4  -5  266.57   10.00
  -1   4   5  252.17   11.50
   1  -4   5  230.78   10.30
  -1  -4  -5  264.17   10.60
   1   4  -5  253.37   11.30
   1   4  -5  267.97   10.10
  -1   4  -5  248.28   11.30
  -1  -4   5  249.18   10.70
   1   4   5  258.97   11.30
  -1   4  -5  266.27   10.30
  -1  -4   5  247.78    9.90
   1  -4  -5  261.97    9.90
  -1   4  -5  264.17   10.20
   1  -4  -5  245.08   10.20
   1  -4  -5  257.67   11.00
  -1  -4   5  252.27   10.80
   1   4   5  261.87   10.10
  -1   5   5   58.69    4.20
  -1  -5  -5   51.09    3.70
   1  -5   5   56.89    4.20
   1   5  -5   54.19    4.60
  -1   5   5   52.79    5.60
   1  -5   5   54.29    5.10
  -1  -5  -5   61.39    5.00
   1  -5   5   50.29    4.70
  -1  -5  -5   52.59    4.60
   1   5  -5   58.89    6.00
  -1   5  -5   56.99    4.90
   1  -5  -5   54.19    4.70
  -1   5  -5   60.59    5.90
   1  -5  -5   54.79    3.80
   1   5   5   50.99    4.10
  -1  -5   5   51.69    5.50
   1  -5  -5   42.90    5.00
   1   5   5   51.49    5.60
  -1  -5   5   45.50    4.90
  -1  -5   5   42.80    3.90
   1  -5  -5   53.29    4.60
  -1  -6  -5  167.78    8.90
   1  -6   5  176.38    9.50
   1  -6   5  170.58    8.70
   1   6  -5  170.88    8.70
  -1  -6  -5  166.38    7.70
   1   6  -5  173.78   10.30
  -1   6   5  168.18   10.10
   1   6  -5  154.68    8.70
  -1  -6  -5  176.98    9.00
   1  -6  -5  164.88    8.80
  -1   6  -5  167.78    9.50
   1  -6  -5  164.08    7.70
   1  -6  -5  173.68    8.90
  -1   6  -5  185.68   10.30
   1   6   5  174.18   10.10
   1  -6  -5  184.38   10.20
  -1  -6   5  168.88    8.80
  -1  -6   5  170.78    9.60
   1   6   5  177.18    7.60
  -1  -7  -5  244.78   12.00
  -1  -7  -5  250.27   10.60
   1   7  -5  260.77   13.50
   1  -7   5  248.78   12.50
  -1   7   5  236.98   13.10
  -1  -7  -5  247.98   11.80
  -1  -7   5  239.98   11.40
   1  -7  -5  266.47   13.50
  -1   7  -5  276.57   13.60
  -1  -7   5  220.48   12.30
   1   7   5  234.78   13.00
   1  -7  -5  233.98   11.70
   1  -7  -5  242.78   10.70
   1  -7  -5  251.17   12.10
   1  -8   5  122.09    9.40
  -1   8   5  116.59   10.20
  -1  -8  -5  121.79    7.70
  -1  -8  -5  124.09    9.00
   1   8  -5  136.59   10.60
  -1  -8  -5  139.59    9.50
  -1   8  -5  121.29   10.00
  -1  -8   5  118.09    9.60
   1  -8  -5  127.49    7.80
   1   8   5  135.39   10.40
   1  -8  -5  116.49    9.10
   1  -8  -5  121.39    8.90
   1  -8  -5  122.39   10.40
  -1   9   5  145.79   11.70
   1  -9   5   97.49    9.50
   1   9  -5  107.19   10.30
  -1  -9  -5  111.09    9.70
   1  -9   5  117.49   10.60
  -1  -9  -5  115.89    8.50
  -1  -9  -5  124.19    9.80
   1  -9  -5  119.59   10.90
  -1   9  -5  106.89   10.20
   1   9   5  131.79   11.30
   1  -9  -5  121.39    9.40
   1  -9  -5  118.29    8.40
   1  -9  -5  113.29    9.50
  -1  -9   5  112.89   10.00
   1  10  -5   95.99   10.90
  -1 -10  -5   84.69    8.30
   1 -10   5  105.89   11.10
   1 -10   5   93.49    9.70
  -1 -10  -5   83.19    9.50
  -1 -10  -5   88.89    9.20
  -1  10   5  100.99   11.80
  -1 -10  -5   81.49   10.50
  -1 -10   5   92.49    9.70
  -1  10  -5   93.39   10.80
   1 -10  -5   93.69   11.30
   1 -10  -5   93.79    9.20
   1 -10  -5   97.19    9.80
   1 -10  -5   87.69    8.40
   1  10   5   93.29   11.40
   1 -11   5   74.49   10.50
   1  11  -5   70.79    9.40
   1  11  -5   72.49   10.40
  -1 -11  -5   76.79    9.80
  -1 -11  -5   72.79   10.80
  -1  11   5   83.89   11.70
   1 -11   5   66.69    9.70
  -1  11  -5   71.99    9.90
  -1 -11   5   66.89    9.70
  -1  11  -5   51.69    9.70
  -1 -11   5   83.99   11.00
   1 -11  -5   93.39   11.40
   1 -11  -5   75.29    9.70
   1  11   5   78.29   11.30
  -1   0   6   17.30    2.90
   1   0   6   19.60    3.10
  -1   0   6   21.20    3.00
   1   1  -6  504.95   16.10
  -1   1   6  495.85   17.30
   1  -1   6  476.15   17.40
   1  -1   6  492.25   18.30
  -1   1   6  497.05   18.90
  -1   1   6  503.45   17.50
   1  -1   6  485.55   17.20
  -1   1  -6  474.65   16.90
  -1   1  -6  491.85   16.40
  -1  -1   6  480.15   17.50
  -1  -1   6  486.85   17.30
   1   1   6  471.95   17.10
   1   1   6  488.15   17.30
  -1   1  -6  482.35   17.90
  -1  -1   6  497.55   18.50
   1  -2   6   26.60    3.50
   1   2  -6   36.80    2.80
  -1   2   6   39.90    4.10
   1   2  -6   27.30    3.30
  -1   2   6   29.80    3.60
  -1   2   6   37.10    3.60
   1  -2   6   25.70    3.70
   1  -2   6   27.50    2.70
   1  -2   6   43.40    4.70
  -1  -2   6   25.50    3.40
  -1  -2   6   28.20    3.70
  -1   2  -6   25.90    3.40
   1   2   6   45.80    4.30
  -1   2  -6   43.30    3.80
   1  -2  -6   39.90    3.30
   1   2   6   28.80    3.70
  -1   2  -6   34.90    2.80
  -1  -2   6   44.50    4.60
   1   2   6   29.80    3.30
  -1  -2   6   26.80    2.80
  -1   3   6   68.89    5.00
   1   3  -6   79.29    4.50
  -1   3   6   83.29    4.70
   1  -3   6   62.39    5.30
   1  -3   6   83.39    5.80
   1  -3   6   76.49    4.70
   1  -3   6   67.09    5.00
   1   3  -6   71.89    5.60
   1   3   6   86.49    4.80
  -1  -3   6   58.59    5.20
  -1  -3   6   63.89    4.60
  -1  -3   6   89.59    5.90
   1  -3  -6  103.09    5.30
  -1  -3   6   63.39    4.80
  -1   3  -6   83.49    4.60
   1   3   6   73.79    5.30
  -1   3  -6   72.99    5.50
   1  -3  -6   85.29    5.30
   1  -4   6   70.89    5.40
  -1   4   6   71.19    4.90
   1   4  -6   62.29    5.70
   1  -4   6   66.19    4.80
  -1   4   6   66.39    5.90
   1  -4   6   57.69    4.70
   1  -4   6   62.19    5.30
  -1  -4  -6   65.49    5.00
   1   4  -6   62.29    4.60
   1   4   6   71.09    4.90
  -1   4  -6   70.49    4.70
   1  -4  -6   61.69    5.20
  -1  -4   6   63.29    4.60
   1   4   6   61.49    5.70
  -1  -4   6   59.99    4.90
  -1   4  -6   68.59    5.70
   1  -4  -6   65.49    4.80
  -1  -4   6   65.89    5.50
  -1  -4   6   60.19    5.20
  -1  -5  -6  190.08    8.30
  -1  -5  -6  200.78    9.60
  -1   5   6  222.78   11.10
   1  -5   6  221.48    9.20
   1  -5   6  219.38   10.00
   1   5  -6  202.58    9.30
  -1  -5  -6  203.48    9.10
  -1   5   6  213.48    9.00
   1   5  -6  205.78   10.70
   1  -5   6  212.88    9.90
   1  -5   6  227.68   10.20
  -1  -5  -6  193.88    7.90
   1  -5  -6  195.98    9.00
  -1  -5   6  231.98    9.10
  -1   5  -6  214.18    9.30
   1  -5  -6  179.28    9.30
   1  -5  -6  190.58    8.00
   1  -5  -6  193.78   10.10
   1   5   6  230.68    9.20
   1   5   6  209.58   10.80
  -1   5  -6  191.98   10.50
  -1  -5   6  213.68   10.10
  -1  -5   6  218.58   10.10
  -1   5  -6  200.78    9.30
   1   6  -6   66.59    6.00
  -1  -6  -6   60.29    5.70
   1   6  -6   73.89    7.50
   1  -6   6   65.99    6.00
   1  -6   6   72.49    6.00
  -1  -6  -6   63.89    4.70
  -1  -6  -6   63.09    6.00
  -1   6   6   86.39    7.60
   1   6  -6   71.29    5.90
   1  -6   6   64.29    6.20
  -1   6   6   67.29    5.10
   1  -6  -6   75.09    5.90
  -1   6  -6   72.99    7.40
   1  -6  -6   72.99    6.10
  -1  -6   6   68.79    6.20
   1  -6  -6   70.69    4.80
   1   6   6   78.99    7.60
   1  -6  -6   77.49    7.20
   1   6   6   53.89    4.90
  -1  -6   6   51.19    6.00
  -1   6  -6   59.49    5.60
   1  -7   6  136.99    9.30
  -1  -7  -6  150.98    9.00
   1   7  -6  161.08   10.70
  -1  -7  -6  144.79    7.70
  -1  -7  -6  142.49    9.20
  -1   7   6  148.89   10.60
   1  -7   6  132.49   10.80
   1   7   6  153.28   10.80
   1  -7  -6  144.39    8.90
  -1   7  -6  146.79   10.30
   1  -7  -6  160.28   10.40
  -1  -7   6  146.19    8.90
  -1  -7   6  141.79    9.50
   1  -7  -6  152.58    9.10
   1  -7  -6  141.69    7.70
   1  -8   6  121.99    9.70
  -1  -8  -6  126.59    7.80
  -1   8   6  139.69   10.90
  -1  -8  -6  110.59    8.90
   1  -8   6  121.59    9.40
  -1  -8  -6  125.49    9.20
   1  -8  -6  127.69    9.10
  -1   8  -6  105.99    9.90
  -1  -8   6  128.79    9.70
   1  -8  -6  116.79    9.00
   1  -8  -6  104.09    9.90
   1  -8  -6  122.79    7.80
   1   8   6  125.49   10.80
   1   9  -6   20.70    6.60
   1  -9   6   27.80    6.30
  -1  -9  -6   18.60    5.50
  -1  -9  -6   23.60    6.50
   1  -9   6   27.70    6.60
  -1  -9  -6   21.80    5.60
  -1  -9  -6   26.30    5.10
  -1   9   6   28.80    7.30
   1   9   6   36.70    8.00
  -1   9  -6   15.90    6.20
   1  -9  -6   31.70    6.30
   1  -9  -6   20.00    4.80
   1  -9  -6   22.80    6.80
   1  -9  -6   26.10    6.10
  -1  -9   6   26.90    6.20
  -1  10   6   85.39   11.00
   1  10  -6   76.19   10.10
   1 -10   6   76.49    9.40
  -1 -10  -6   84.49    8.50
  -1 -10  -6   83.29   10.50
  -1 -10  -6   77.69    8.90
   1 -10   6   91.29   10.60
  -1 -10  -6   79.39    9.10
   1 -10  -6   87.89    9.40
  -1 -10   6   81.79    9.90
   1 -10  -6   88.59    8.40
   1 -10  -6   97.49   10.20
   1  10   6   88.99   11.60
   1 -10  -6   81.29   10.50
  -1  10  -6   72.79    9.70
  -1 -11  -6   14.80    6.00
  -1 -11  -6   16.70    6.60
  -1  11   6   24.70    8.70
  -1 -11  -6   17.60    6.50
   1  11  -6   12.40    6.40
  -1 -11  -6   12.00    7.00
   1 -11   6   17.80    6.50
   1 -11   6   28.50    7.80
   1 -11  -6   14.50    5.90
  -1 -11   6   21.70    7.10
  -1  11  -6   17.40    6.70
   1  11   6   40.40    9.80
   1 -11  -6   13.50    6.50
   1 -11  -6   20.40    7.30
  -1 -11   6   34.00    8.50
   1   0   7    0.80    2.30
  -1   0   7    1.10    2.30
   1   0   7    4.00    2.20
  -1   0   7    3.80    3.00
  -1   0   7    1.30    2.30
   1   0   7    3.90    3.10
  -1   1   7 1393.26   44.50
   1  -1   7 1393.96   44.60
  -1   1   7 1404.66   44.70
   1  -1   7 1393.96   45.90
   1  -1   7 1360.86   44.70
  -1   1   7 1383.56   46.40
  -1  -1   7 1363.76   44.80
   1   1   7 1351.86   44.30
  -1  -1   7 1374.36   44.50
   1   1   7 1393.46   44.60
  -1  -1   7 1380.26   46.00
  -1   1  -7 1372.46   43.90
  -1   2   7 1079.79   35.50
  -1   2   7 1065.99   35.10
   1   2  -7 1131.59   35.60
   1   2  -7 1114.69   34.40
   1  -2   7 1059.39   37.20
  -1   2   7 1057.59   35.80
   1  -2   7 1045.60   36.00
   1  -2   7 1040.30   36.30
  -1  -2   7 1023.90   35.10
   1   2   7 1087.99   36.20
  -1  -2   7 1031.80   35.70
  -1  -2   7 1069.69   36.60
   1  -2  -7 1163.48   34.90
  -1   2  -7 1140.19   35.00
   1   2   7 1103.19   35.90
   1  -2  -7 1137.39   35.50
  -1   2  -7 1132.99   33.90
   1  -3   7  593.34   21.50
   1   3  -7  580.34   20.30
   1   3  -7  610.34   21.70
  -1   3   7  655.83   21.20
  -1   3   7  598.14   21.60
  -1  -3  -7  602.74   21.40
  -1   3   7  609.64   22.40
   1  -3   7  624.94   22.70
   1  -3   7  621.84   20.70
   1  -3   7  607.04   22.00
  -1  -3   7  622.84   22.70
  -1  -3   7  601.74   22.10
   1  -3  -7  603.24   21.10
  -1  -3   7  625.44   20.80
   1  -3  -7  598.54   21.00
  -1   3  -7  604.24   21.70
  -1   3  -7  596.74   20.50
   1   3   7  657.83   21.30
   1   3   7  639.94   21.80
  -1  -3   7  622.94   21.50
   1   3   7  607.54   22.30
  -1   4   7  426.06   17.00
   1  -4   7  434.66   16.60
   1  -4   7  442.56   15.70
  -1  -4  -7  382.06   15.60
  -1   4   7  425.76   15.60
   1  -4   7  417.86   16.20
  -1   4   7  414.56   14.90
   1   4  -7  366.16   16.00
   1  -4   7  432.26   15.40
   1   4  -7  390.36   14.80
   1   4   7  423.06   16.80
  -1   4  -7  386.76   16.30
   1  -4  -7  375.66   15.50
  -1   4  -7  381.16   15.00
  -1  -4   7  430.66   16.80
  -1  -4   7  421.76   15.50
   1  -4  -7  372.06   15.20
   1   4   7  441.86   15.80
  -1  -4   7  437.86   16.50
  -1  -4   7  435.86   15.70
   1   5  -7  369.36   14.30
  -1  -5  -7  388.86   14.00
   1  -5   7  365.36   14.70
   1  -5   7  371.46   14.40
   1  -5   7  377.76   15.40
  -1   5   7  367.26   16.20
  -1   5   7  378.16   14.40
   1   5  -7  379.56   15.90
   1  -5   7  364.66   15.10
  -1  -5  -7  362.36   14.90
   1   5   7  374.16   14.30
   1  -5  -7  361.66   14.60
   1  -5  -7  352.76   15.20
  -1   5  -7  386.16   14.50
  -1  -5   7  369.56   14.20
   1   5   7  361.76   16.00
  -1  -5   7  352.26   14.90
   1  -5  -7  365.46   13.80
  -1   5  -7  376.26   14.50
  -1  -5   7  375.66   15.80
  -1  -5   7  346.17   15.10
  -1   5  -7  383.26   16.00
   1  -6   7  273.27   12.40
   1  -6   7  288.37   12.50
  -1  -6  -7  236.68   12.00
   1   6  -7  261.87   13.30
  -1   6   7  283.77   11.20
   1   6  -7  233.88   11.40
  -1   6   7  268.47   13.60
  -1  -6  -7  232.08   10.00
  -1  -6  -7  235.18   11.30
   1  -6   7  273.47   12.50
   1  -6  -7  239.58   12.50
  -1  -6   7  285.17   12.60
  -1  -6   7  298.47   12.80
   1  -6  -7  242.08   11.80
   1  -6  -7  238.98   10.10
   1   6   7  287.27   13.90
  -1   6  -7  249.28   13.10
   1   6   7  281.17   11.20
   1  -6  -7  231.28   11.20
  -1  -6   7  297.87   13.10
  -1   6  -7  233.48   11.50
  -1  -7  -7   78.69    7.40
  -1  -7  -7   78.29    7.00
  -1  -7  -7   91.39    6.00
  -1   7   7   96.49    9.40
   1  -7   7   83.09    7.50
   1  -7   7   86.69    7.50
  -1   7   7   80.59    6.10
   1   7  -7   71.99    8.30
   1  -7  -7   80.19    8.20
  -1  -7   7   86.39    7.70
   1  -7  -7   82.29    7.00
   1  -7  -7   94.39    7.50
   1   7   7   78.69    8.70
  -1  -7   7   90.69    7.60
  -1   7  -7   97.79    9.00
  -1  -7   7   83.29    7.60
   1  -7  -7   84.19    6.00
  -1  -8  -7  456.25   17.60
   1  -8   7  449.26   20.20
   1   8  -7  499.45   22.00
  -1   8   7  452.35   21.50
  -1  -8  -7  492.95   19.70
  -1  -8  -7  456.05   19.60
   1  -8   7  474.35   20.80
  -1  -8  -7  475.95   21.10
   1  -8  -7  527.35   20.30
   1  -8  -7  464.45   19.70
   1   8   7  465.35   21.80
  -1  -8   7  458.15   20.10
  -1   8  -7  453.35   21.10
   1  -8  -7  485.45   21.50
   1  -8  -7  456.35   18.00
  -1  -9  -7   36.10    6.40
  -1  -9  -7   37.60    7.40
  -1   9   7   30.70    7.70
  -1  -9  -7   36.80    5.40
  -1  -9  -7   36.70    6.50
   1   9  -7   30.30    7.00
   1  -9   7   34.30    6.70
   1  -9   7   29.00    6.80
   1  -9  -7   34.80    7.30
   1   9   7   31.70    7.50
   1  -9  -7   28.30    6.10
   1  -9  -7   33.70    6.00
   1  -9  -7   40.20    5.60
  -1  -9   7   28.30    6.30
  -1   9  -7   31.40    6.90
  -1  10   7   33.90    8.70
  -1 -10  -7   40.80    6.20
   1 -10   7   34.90    7.20
   1  10  -7   31.70    7.80
  -1 -10  -7   28.20    6.60
   1 -10   7   34.90    7.90
  -1 -10  -7   37.20    8.00
  -1 -10  -7   40.00    7.20
   1 -10  -7   40.60    6.30
   1 -10  -7   42.20    7.30
  -1  10  -7   34.90    7.90
   1  10   7   43.10    9.00
   1 -10  -7   39.80    7.30
  -1 -10   7   29.10    6.70
   1 -10  -7   31.30    7.70
  -1 -11  -7   43.80    8.40
  -1 -11  -7   51.59    7.30
   1 -11   7   42.10    8.00
  -1 -11  -7   55.19    9.60
  -1 -11  -7   65.29    9.00
   1  11  -7   42.20    9.00
   1 -11   7   56.29    9.80
  -1  11   7   51.19   10.40
  -1 -11   7   44.20    8.30
   1 -11  -7   52.79    9.40
  -1  11  -7   52.79    9.20
   1  11   7   54.39   10.30
   1 -11  -7   40.40    8.00
  -1 -11   7   44.80    8.90
   1 -11  -7   48.00    8.20
   1 -11  -7   59.19    7.80
   1   0   8    1.20    2.30
  -1   0   8    0.20    2.40
   1   0   8    0.60    2.40
   1   0   8    3.90    3.30
  -1   0   8    2.40    3.30
  -1   0   8    0.90    2.30
  -1   1   8  427.36   16.40
   1  -1   8  457.75   18.50
  -1   1   8  437.06   18.40
   1  -1   8  427.56   17.10
  -1   1   8  415.16   16.50
   1  -1   8  458.05   17.10
   1   1   8  447.16   16.80
  -1  -1   8  442.96   16.80
  -1  -1   8  416.96   16.40
  -1  -1   8  446.46   18.10
  -1   1  -8  445.56   15.80
   1   1   8  447.16   17.10
  -1   2   8   83.49    5.70
  -1   2   8   85.69    6.10
   1  -2   8   83.19    6.20
   1  -2   8   78.29    6.80
   1   2  -8   86.89    4.30
   1   2  -8   91.49    5.40
   1  -2   8   86.79    6.10
  -1   2  -8   83.99    4.40
   1   2   8   88.89    5.80
  -1  -2   8   84.19    7.00
  -1  -2   8   90.79    6.40
   1  -2  -8   82.79    4.40
  -1  -2   8   84.09    5.90
   1  -2  -8   80.99    5.10
  -1   2  -8   78.99    5.20
   1   2   8   77.19    6.00
  -1   3   8 1646.64   53.39
   1   3  -8 1644.24   52.09
   1   3  -8 1709.93   53.59
  -1  -3  -8 1745.73   52.59
  -1  -3  -8 1674.63   53.19
   1  -3   8 1653.33   53.59
   1  -3   8 1651.13   54.99
  -1   3   8 1627.04   52.69
  -1   3   8 1663.93   54.19
   1  -3   8 1608.04   54.09
   1  -3   8 1624.84   52.19
   1   3   8 1687.63   53.19
  -1  -3   8 1626.64   53.89
  -1   3  -8 1671.63   53.29
   1   3   8 1687.73   54.49
  -1  -3   8 1591.34   51.89
  -1  -3   8 1656.93   53.19
   1  -3  -8 1675.23   52.69
   1  -3  -8 1680.03   53.19
  -1  -3   8 1651.53   54.79
  -1   3  -8 1654.43   51.99
   1   3   8 1708.63   53.79
   1  -4   8   53.29    5.80
  -1   4   8   46.30    4.30
   1   4  -8   58.39    4.70
   1  -4   8   48.50    4.30
   1  -4   8   48.50    5.20
  -1  -4  -8   47.40    5.10
  -1   4   8   53.29    6.10
   1  -4   8   54.59    5.90
   1   4  -8   43.60    5.20
  -1   4   8   51.79    5.20
  -1   4  -8   55.29    5.60
  -1  -4   8   54.69    6.00
  -1  -4   8   44.30    5.40
   1  -4  -8   51.79    4.90
  -1  -4   8   49.80    5.10
  -1  -4   8   43.90    4.30
   1  -4  -8   50.39    5.00
   1   4   8   50.49    5.90
   1   4   8   46.90    5.00
  -1   4  -8   54.99    4.60
  -1   5   8  730.73   25.10
  -1  -5  -8  674.63   25.30
   1  -5   8  741.63   26.80
   1  -5   8  736.63   26.30
   1   5  -8  690.93   24.80
   1   5  -8  678.33   26.40
   1  -5   8  733.23   25.40
  -1   5   8  719.23   26.90
   1  -5   8  731.43   25.30
  -1  -5   8  721.73   25.30
  -1  -5   8  719.53   26.20
  -1   5  -8  691.83   24.70
   1   5   8  757.72   27.40
  -1  -5   8  730.33   25.00
  -1  -5   8  752.12   26.90
   1   5   8  728.73   25.30
  -1   5  -8  679.13   24.70
   1  -5  -8  689.33   25.70
   1  -5  -8  691.83   25.30
  -1   5  -8  709.73   26.40
   1   6  -8  194.28    9.80
  -1   6   8  186.28    9.50
  -1   6   8  195.98   12.00
  -1  -6  -8  184.48    8.00
   1  -6   8  196.48   10.70
   1   6  -8  181.88   11.40
   1  -6   8  187.78    9.90
  -1  -6  -8  203.18    9.60
  -1  -6  -8  194.68   10.50
   1  -6   8  188.58   10.80
  -1   6  -8  201.58   11.70
   1   6   8  195.08    9.50
  -1   6  -8  194.18   10.00
  -1  -6   8  188.48   10.20
   1   6   8  184.28   11.60
   1  -6  -8  190.08   10.20
   1  -6  -8  180.08   10.70
   1  -6  -8  179.78    9.20
  -1  -6   8  188.38   11.00
  -1  -6   8  197.88   10.90
   1   7  -8  737.83   28.50
  -1  -7  -8  715.43   27.40
  -1   7   8  678.63   28.10
  -1   7   8  678.23   24.60
  -1  -7  -8  707.83   26.50
  -1  -7  -8  730.33   25.90
   1  -7   8  720.73   26.80
   1  -7   8  681.73   26.50
   1  -7   8  694.93   26.60
  -1  -7  -8  702.93   24.00
  -1  -7   8  717.23   26.70
   1  -7  -8  705.93   27.50
   1  -7  -8  716.53   24.30
   1  -7  -8  713.93   26.50
  -1   7  -8  691.43   28.00
   1   7   8  704.43   28.50
   1  -7  -8  739.33   26.20
  -1  -7   8  689.13   27.20
  -1  -7   8  733.33   26.90
  -1  -8  -8   73.49    8.00
  -1  -8  -8   72.99    6.20
  -1   8   8   68.39    9.20
   1  -8   8   61.79    7.80
  -1  -8  -8   70.29    7.40
  -1  -8  -8   62.09    8.10
   1  -8   8   74.39    7.70
   1   8  -8   56.59    8.10
  -1  -8   8   53.69    7.10
   1  -8  -8   61.59    7.90
   1  -8  -8   48.50    6.70
   1   8   8   79.79    9.50
   1  -8  -8   63.09    6.10
   1  -8  -8   55.69    6.70
  -1   8  -8   54.59    8.10
  -1  -9  -8   72.39    6.90
   1   9  -8   69.09    9.40
  -1  -9  -8   78.69    9.60
   1  -9   8   72.69    9.20
  -1   9   8   58.79    9.80
  -1  -9  -8   64.09    7.90
   1  -9   8   70.89    8.60
  -1  -9  -8   63.19    8.20
   1  -9  -8   70.39    8.40
   1  -9  -8   70.89    6.90
  -1   9  -8   57.79    8.60
   1  -9  -8   69.09    9.10
   1   9   8   71.19   10.30
  -1  -9   8   56.59    8.20
   1  -9  -8   74.39    8.40
  -1 -10  -8   59.79    8.60
  -1 -10  -8   53.99    9.10
  -1 -10  -8   49.80    8.10
  -1  10   8   52.79   10.00
   1 -10   8   55.39    8.80
   1  10  -8   67.99    9.90
  -1 -10  -8   45.90    6.70
   1 -10   8   38.60    7.30
  -1 -10   8   68.89    9.70
   1  10   8   60.89   10.10
   1 -10  -8   48.60    6.90
  -1  10  -8   50.49    8.80
   1 -10  -8   53.09    8.30
   1 -10  -8   52.69    9.10
  -1 -10   8   42.50    7.80
   1 -10  -8   59.79    8.20
   1   0   9   24.90    4.10
  -1   0   9   50.99    6.30
  -1   0   9   26.10    4.10
  -1   0   9   31.30    4.20
   1  -1   9   56.69    6.40
  -1   1   9   40.20    4.80
  -1   1   9   30.60    4.20
   1  -1   9   39.40    4.80
  -1   1   9   55.79    6.60
   1  -1   9   33.60    4.50
  -1  -1   9   30.60    4.50
   1   1   9   25.90    4.00
  -1  -1   9   31.80    4.40
   1   1   9   32.70    4.50
  -1   2   9  317.67   13.40
   1   2  -9  345.17   11.60
   1  -2   9  306.17   14.90
   1   2  -9  340.47   11.40
   1  -2   9  308.27   13.70
   1   2  -9  340.77   12.70
  -1   2   9  310.27   13.70
   1  -2   9  306.27   14.00
  -1   2  -9  343.67   11.30
  -1  -2   9  325.67   15.20
   1  -2  -9  354.26   13.10
  -1   2  -9  344.47   12.90
  -1  -2   9  304.17   14.00
   1   2   9  319.77   13.90
  -1   2  -9  348.77   11.70
  -1  -2   9  315.57   13.60
   1   2   9  325.67   13.40
  -1   3   9  476.55   17.40
   1  -3   9  475.25   18.50
  -1   3   9  467.25   18.70
  -1   3   9  461.15   17.90
  -1  -3  -9  470.75   17.60
   1   3  -9  473.85   16.10
   1   3  -9  484.55   17.60
   1  -3   9  450.05   19.10
  -1  -3  -9  460.75   16.60
   1  -3   9  430.26   15.80
   1  -3   9  465.75   17.90
  -1  -3   9  461.75   18.50
  -1   3  -9  454.15   16.20
   1   3   9  453.65   17.30
   1  -3  -9  451.45   17.10
  -1  -3   9  460.15   16.00
   1  -3  -9  474.35   16.50
   1   3   9  447.96   17.90
  -1  -3   9  474.65   17.90
  -1  -3   9  468.25   19.40
   1   3   9  468.45   18.60
  -1   3  -9  443.66   17.40
   1   4  -9  806.32   28.00
   1   4  -9  833.02   29.70
   1  -4   9  838.32   28.00
   1  -4   9  853.01   29.40
  -1   4   9  887.01   29.40
   1  -4   9  869.41   31.10
  -1  -4  -9  826.22   28.60
  -1   4   9  858.41   30.60
  -1   4   9  878.41   28.60
  -1  -4  -9  785.42   28.90
   1  -4   9  887.51   30.30
  -1  -4   9  820.02   29.00
   1  -4  -9  813.22   28.90
  -1  -4   9  833.82   30.90
   1   4   9  849.61   29.40
  -1   4  -9  817.72   29.50
   1  -4  -9  818.92   28.60
   1   4   9  827.92   30.30
  -1  -4   9  806.12   28.00
  -1   4  -9  822.12   28.10
  -1  -4   9  877.91   30.30
   1  -5   9  100.49    7.20
  -1  -5  -9   75.19    6.80
  -1   5   9   98.79    8.50
   1   5  -9  100.69    8.00
   1  -5   9  108.19    8.30
  -1  -5  -9   68.29    6.60
   1   5  -9   99.79    6.60
   1  -5   9   80.89    6.10
   1  -5   9   87.79    6.30
  -1   5   9   94.49    7.00
   1  -5   9  111.99    8.20
   1   5   9   85.09    7.00
   1  -5  -9   78.39    6.70
  -1  -5   9   85.19    6.20
  -1  -5   9  100.99    8.20
   1  -5  -9   87.49    6.90
  -1  -5   9  102.09    7.00
  -1  -5   9   95.59    7.90
  -1   5  -9   87.89    6.40
   1   5   9   77.69    8.00
  -1   5  -9   93.49    7.80
  -1  -6  -9  203.88    9.70
  -1   6   9  197.68   12.40
   1   6  -9  197.78   12.10
   1  -6   9  212.18   11.50
  -1  -6  -9  203.48   11.40
  -1   6   9  190.88    9.90
   1  -6   9  186.88   11.60
   1   6  -9  226.98   10.60
   1  -6   9  179.98   10.10
  -1  -6  -9  192.48   10.80
   1  -6   9  197.28   11.40
   1  -6  -9  205.58   10.80
  -1   6  -9  214.98   10.40
  -1   6  -9  211.88   12.20
  -1  -6   9  183.28   11.60
   1   6   9  187.68   10.10
  -1  -6   9  179.68   10.30
   1   6   9  195.78   12.40
  -1   6  -9  194.88   10.30
  -1  -6   9  202.28   11.60
   1  -6  -9  204.28   11.10
  -1  -7  -9   56.29    7.20
  -1  -7  -9   63.49    5.40
   1   7  -9   54.99    7.70
  -1  -7  -9   56.39    7.00
   1  -7   9   60.29    7.50
  -1   7   9   71.59    8.80
  -1  -7  -9   53.29    5.90
   1  -7   9   59.59    6.80
  -1   7   9   67.29    6.40
   1  -7  -9   64.89    6.50
   1  -7  -9   67.99    7.60
  -1  -7   9   74.59    7.30
  -1   7  -9   55.39    7.80
   1  -7  -9   61.79    7.00
   1  -7  -9   64.89    5.40
   1   7   9   66.29    8.80
  -1  -7   9   70.79    8.30
  -1  -7   9   68.99    8.00
  -1   8   9  477.25   23.40
  -1  -8  -9  516.85   22.50
  -1  -8  -9  492.35   18.90
  -1  -8  -9  506.25   21.40
  -1  -8  -9  546.65   21.10
   1   8  -9  470.55   22.40
   1  -8   9  485.45   20.70
   1  -8  -9  491.65   21.80
   1  -8  -9  481.35   20.60
   1   8   9  488.25   23.10
   1  -8  -9  518.05   20.50
   1  -8  -9  494.15   18.40
  -1   8  -9  491.05   22.80
  -1  -8   9  509.65   21.60
   1   9  -9   98.49   11.20
  -1  -9  -9   94.39    9.50
  -1  -9  -9  110.99    9.60
  -1  -9  -9  104.89   10.90
  -1   9   9   88.09   11.10
  -1  -9  -9  111.79    8.10
   1  -9   9  101.79    9.40
   1  -9  -9   96.69    7.90
  -1  -9   9   98.29    9.60
   1  -9  -9   93.09    9.50
   1   9   9  113.49   12.30
   1  -9  -9  107.79   10.60
   1  -9  -9  108.39    9.50
  -1   9  -9  100.39   10.90
  -1 -10  -9   47.30    8.20
  -1  10   9   35.90    9.20
  -1 -10  -9   43.30    7.60
  -1 -10  -9   35.70    8.10
   1 -10   9   26.70    6.70
  -1 -10  -9   34.30    6.20
   1  10  -9   35.50    8.20
   1 -10  -9   44.50    7.80
   1 -10  -9   43.30    7.60
  -1 -10   9   46.20    8.00
   1 -10  -9   34.40    6.10
   1  10   9   29.50    9.10
  -1  10  -9   35.30    8.10
   1 -10  -9   49.60    8.90
  -1   0  10   16.70    4.80
  -1   0  10   10.10    3.20
   1   0  10   17.30    4.90
  -1   0  10   13.20    3.50
   1   0  10    5.20    3.00
  -1   1  10  156.48   10.60
  -1   1  10  167.18    9.30
   1  -1  10  161.78    9.20
   1  -1  10  164.78   10.60
   1  -1  10  163.68    9.10
  -1   1  10  169.98    9.00
  -1  -1  10  162.78    9.00
  -1  -1  10  154.48   10.40
   1   1  10  148.69    8.90
   1   1  10  160.38    8.90
  -1  -1  10  169.58    9.40
   1   2 -10  409.16   14.20
   1  -2  10  412.96   18.50
   1  -2  10  427.56   17.40
   1  -2  10  412.46   16.90
  -1   2  10  401.56   16.60
   1   2 -10  408.76   15.50
  -1   2  10  406.56   16.30
   1   2  10  431.86   17.10
  -1  -2  10  426.96   16.60
   1   2  10  422.86   16.60
  -1   2 -10  398.96   15.30
  -1   2 -10  382.06   13.70
  -1  -2  10  432.86   18.60
  -1  -2  10  418.66   17.10
  -1   2 -10  398.86   14.10
  -1   3  10  193.88    9.70
  -1  -3 -10  192.18    9.60
  -1  -3 -10  197.28    8.50
   1   3 -10  189.88    8.20
   1  -3  10  173.58   10.00
  -1   3  10  179.38   10.00
   1  -3  10  172.88   10.20
   1  -3  10  181.88   11.40
   1   3 -10  201.88    9.60
   1  -3 -10  196.58    8.40
   1   3  10  191.78    9.60
   1  -3 -10  196.28    9.40
  -1   3 -10  205.48    8.50
   1   3  10  195.08   10.20
  -1   3 -10  195.48    9.60
  -1  -3  10  189.08   10.70
  -1  -3  10  193.78   11.60
  -1  -3  10  176.78    9.80
   1   4 -10  378.36   15.30
   1  -4  10  432.46   17.20
  -1   4  10  430.06   16.30
  -1   4  10  407.26   16.90
   1  -4  10  422.86   18.70
  -1   4  10  424.06   18.10
  -1  -4 -10  398.76   15.80
  -1  -4 -10  408.06   16.60
   1  -4  10  417.46   17.70
   1   4 -10  411.46   17.10
   1   4  10  399.66   17.80
   1  -4 -10  406.66   15.80
  -1  -4  10  395.26   18.40
  -1  -4  10  424.46   16.90
  -1  -4  10  419.16   17.80
   1  -4 -10  413.66   16.50
   1   4  10  428.66   17.20
  -1   4 -10  404.16   15.50
  -1   4 -10  404.06   17.00
   1   4  10  414.46   16.20
  -1   5  10  119.69    8.20
   1  -5  10  103.49    8.20
  -1  -5 -10  139.49    8.40
  -1  -5 -10  125.99    8.60
   1   5 -10  131.69    9.20
  -1   5  10  112.29    9.50
   1  -5  10  126.19    9.60
   1  -5  10  110.29    9.00
   1   5 -10  126.79    7.80
   1   5  10   98.09    9.10
  -1   5 -10  134.29    9.30
  -1  -5  10  117.09    8.20
   1  -5 -10  138.59    8.50
  -1  -5  10  108.39    9.30
  -1  -5  10  118.09    9.20
   1  -5 -10  134.79    8.30
   1   5  10  117.69    8.30
  -1   5 -10  127.69    7.70
  -1   6  10   25.20    6.00
   1   6 -10   35.90    6.40
  -1   6  10   27.20    4.90
   1  -6  10   27.70    5.80
   1   6 -10   25.60    4.80
  -1  -6 -10   27.10    5.30
  -1  -6 -10   22.60    5.10
   1  -6  10   26.30    6.40
   1  -6 -10   31.00    5.40
   1   6  10   24.70    6.10
   1   6  10   24.50    4.90
  -1   6 -10   27.50    5.00
   1  -6 -10   29.80    5.20
  -1  -6  10   31.20    6.80
  -1  -6  10   33.60    6.10
  -1   6 -10   30.70    5.00
  -1   6 -10   18.50    5.40
  -1   7  10  415.46   20.80
   1   7 -10  434.16   20.40
  -1  -7 -10  450.95   19.50
  -1  -7 -10  434.16   16.00
  -1   7  10  416.96   17.50
   1  -7  10  485.85   20.00
  -1  -7 -10  445.56   19.00
  -1   7 -10  461.75   20.60
   1  -7 -10  435.56   16.10
  -1  -7  10  442.06   19.80
   1  -7 -10  441.26   19.30
   1  -7 -10  455.35   19.00
   1   7  10  390.96   20.30
  -1  -8 -10   33.40    6.20
   1   8 -10   21.10    6.50
  -1   8  10   29.80    7.70
  -1  -8 -10   31.20    6.50
  -1  -8 -10   22.60    4.40
   1  -8 -10   35.90    6.60
   1  -8 -10   23.70    6.20
   1   8  10   31.00    7.70
   1  -8 -10   23.80    4.30
  -1   8 -10   22.40    6.30
  -1   9  10  113.09   12.70
  -1  -9 -10  133.69    9.00
  -1  -9 -10  129.09   11.10
   1   9 -10  120.39   12.10
  -1  -9 -10  143.99   11.90
   1  -9 -10  135.39   11.70
   1   9  10  120.59   13.10
   1  -9 -10  120.79    8.60
  -1   9 -10  115.89   11.70
   1  -9 -10  131.89   10.90
  -1  10  10   50.99   10.20
  -1 -10 -10   51.99    8.50
  -1 -10 -10   40.90    6.40
   1  10 -10   49.00    9.20
  -1 -10 -10   40.90    8.20
   1  10  10   54.19   10.50
   1 -10 -10   56.89    8.90
  -1  10 -10   36.50    8.10
   1 -10 -10   56.69    7.20
   1 -10 -10   55.29    9.20
   1   0  11    5.30    3.30
   1   0  11    0.20    3.20
   1   0  11    5.40    4.40
  -1   0  11    0.50    2.80
  -1   0  11    2.80    3.00
  -1   0  11    5.00    4.30
  -1   1  11  188.28   12.20
  -1   1  11  181.18   10.10
  -1   1  11  171.08   10.00
   1   1  11  174.58   10.00
  -1  -1  11  190.08   10.30
   1  -2  11  109.19    8.30
   1  -2  11  109.19    9.30
   1   2 -11  104.59    6.60
  -1   2  11   97.29    7.70
  -1   2  11   91.59    7.30
   1  -2  11  113.49    8.10
  -1  -2  11  102.89    8.20
   1   2  11  107.79    7.70
   1   2  11  109.09    8.10
  -1  -2  11   97.79    7.50
  -1   2 -11  109.39    6.40
  -1  -2  11   92.09    8.80
   1  -3  11  434.06   19.70
   1   3 -11  408.96   15.30
   1  -3  11  424.86   18.30
  -1   3  11  432.96   17.90
  -1  -3 -11  427.66   17.30
  -1   3  11  427.56   17.30
   1   3 -11  442.96   17.10
   1  -3  11  441.86   17.90
   1   3  11  409.56   17.20
   1   3  11  435.76   17.90
   1  -3 -11  421.46   16.90
  -1   3 -11  422.36   17.00
  -1  -3  11  458.65   18.90
  -1   3 -11  432.16   15.70
  -1  -3  11  440.26   18.00
  -1  -3  11  430.76   19.90
   1  -4  11  109.99    9.00
   1  -4  11  111.09    8.50
   1  -4  11  109.59    9.50
  -1   4  11  106.69    7.50
  -1   4  11  101.59    8.90
  -1   4  11  104.29    8.40
  -1  -4 -11  107.39    7.90
   1   4 -11  116.89    8.30
   1   4 -11  109.69    6.80
   1   4  11  107.99    7.60
   1   4  11  107.39    8.30
  -1   4 -11  112.49    8.10
  -1  -4  11   99.29    9.40
  -1  -4  11  109.59    8.20
   1  -4 -11   97.59    7.50
  -1   4 -11  111.49    6.90
  -1  -4  11  107.59    8.90
   1   5 -11  268.47   12.00
  -1   5  11  248.18   14.10
  -1  -5 -11  260.27   12.90
   1  -5  11  261.57   13.90
   1  -5  11  259.47   13.20
   1   5 -11  268.77   13.70
  -1  -5 -11  255.47   13.30
   1  -5  11  254.97   14.60
  -1   5  11  263.57   12.80
  -1  -5  11  276.37   15.00
  -1  -5  11  257.37   13.90
  -1   5 -11  258.07   11.80
   1   5  11  273.87   13.20
   1  -5 -11  260.47   12.30
  -1   5 -11  234.78   13.10
   1  -5 -11  252.27   12.60
  -1  -5  11  251.37   12.70
   1   5  11  242.98   13.90
   1  -6  11  260.27   14.20
  -1  -6 -11  255.87   13.20
   1   6 -11  282.57   12.90
   1  -6  11  242.28   15.70
  -1   6  11  232.88   14.50
  -1  -6 -11  248.78   12.90
   1   6 -11  277.67   14.60
  -1   6  11  241.58   12.50
  -1  -6  11  267.37   14.40
   1  -6 -11  264.67   13.10
   1   6  11  250.67   12.90
  -1   6 -11  260.67   12.30
  -1   6 -11  258.67   12.50
   1  -6 -11  255.97   13.10
  -1   6 -11  246.38   14.10
   1   6  11  246.18   14.80
  -1  -6  11  243.48   14.60
  -1   7  11   57.49    6.50
   1   7 -11   46.10    7.50
  -1  -7 -11   54.39    7.20
  -1  -7 -11   50.29    7.20
   1  -7  11   42.40    7.00
  -1   7  11   50.89    8.30
   1   7  11   43.00    7.10
   1  -7 -11   42.30    6.50
  -1   7 -11   43.70    7.50
   1   7  11   44.70    7.90
   1  -7 -11   53.19    7.00
  -1  -7  11   50.09    7.60
  -1  -8 -11   45.80    7.30
   1   8 -11   36.70    7.70
  -1  -8 -11   40.20    5.10
  -1   8  11   39.10    8.20
  -1  -8 -11   34.10    7.10
  -1   8 -11   27.40    6.80
   1  -8 -11   37.00    4.90
   1  -8 -11   40.20    7.10
   1  -8 -11   37.00    6.80
   1   8  11   42.10    8.60
  -1  -9 -11   44.80    7.90
   1   9 -11   44.80    8.40
  -1  -9 -11   46.30    6.10
  -1  -9 -11   50.39    7.80
  -1   9  11   39.10    9.00
  -1   9 -11   39.00    7.80
   1   9  11   63.29   10.20
   1  -9 -11   39.20    5.70
   1  -9 -11   48.30    7.70
   1  -9 -11   29.20    7.00
   1  -1  12  597.84   25.60
  -1   1  12  595.04   23.00
  -1   1  12  582.24   23.00
   1  -1  12  609.34   23.50
   1  -1  12  594.94   23.50
  -1   1  12  594.94   25.70
   1   1  12  600.04   23.10
  -1  -1  12  619.34   23.60
  -1  -1  12  580.74   23.00
   1   1  12  592.44   23.40
  -1  -1  12  566.64   25.10
  -1   2  12  108.99    8.30
   1  -2  12  128.79   10.60
   1  -2  12  122.69    9.20
  -1   2  12  106.19    8.50
   1   2 -12  127.79    7.40
   1  -2  12  113.29    8.80
   1   2  12  119.09    8.50
  -1  -2  12  101.49    9.80
   1   2  12  115.49    8.80
  -1  -2  12  114.59    8.50
  -1  -2  12  119.19    9.00
  -1   2 -12  118.39    7.10
   1   3 -12  336.37   14.40
  -1   3  12  323.67   14.50
  -1   3  12  334.17   15.20
   1   3 -12  331.27   12.70
   1  -3  12  323.17   17.10
   1  -3  12  322.37   15.80
  -1  -3 -12  319.27   14.40
   1  -3  12  324.97   15.40
   1   3  12  312.57   14.70
  -1   3 -12  325.37   12.70
  -1  -3  12  302.27   16.80
  -1  -3  12  315.07   15.70
  -1  -3  12  317.27   15.00
   1   3  12  350.26   15.60
  -1   3 -12  353.86   14.40
   1  -3 -12  332.17   14.30
  -1   4  12  315.37   14.00
  -1  -4 -12  305.37   14.30
   1  -4  12  311.37   14.80
   1   4 -12  321.97   14.60
   1  -4  12  288.17   15.10
  -1   4  12  314.77   14.80
   1  -4  12  306.27   16.70
   1   4 -12  294.67   12.70
  -1   4 -12  302.77   12.90
  -1  -4  12  310.07   14.70
   1   4  12  309.27   13.90
  -1  -4  12  280.27   15.30
   1   4  12  297.07   14.80
   1  -4 -12  310.37   14.00
  -1   4 -12  308.27   14.40
  -1  -4  12  316.57   16.80
   1  -5  12  711.13   27.50
  -1   5  12  693.13   26.20
  -1   5  12  735.53   27.20
   1  -5  12  694.43   29.50
  -1   5  12  660.03   28.20
   1  -5  12  734.83   28.60
   1   5 -12  745.13   26.10
  -1  -5 -12  739.03   27.30
   1   5 -12  755.12   28.10
  -1  -5  12  706.83   28.50
   1   5  12  688.23   28.80
   1   5  12  712.63   27.40
  -1  -5  12  725.53   27.20
  -1   5 -12  757.92   28.10
   1  -5 -12  754.32   27.20
  -1  -5  12  705.13   29.80
  -1   5 -12  755.72   26.00
   1   6 -12   56.69    6.70
   1   6 -12   55.99    7.80
  -1  -6 -12   70.69    8.10
   1  -6  12   73.19    8.80
  -1   6  12   65.69    7.40
  -1   6  12   70.79    9.40
  -1   6 -12   76.79    7.50
   1   6  12   60.09    8.30
  -1   6 -12   71.09    8.50
  -1   6 -12   70.49    7.20
   1  -6 -12   68.09    7.70
   1   6  12   70.99    7.50
  -1  -6  12   70.29    9.20
  -1  -6  12   58.99    9.30
  -1   7  12   82.99   10.50
   1   7 -12   76.19    9.80
   1  -7  12   68.59    9.00
  -1   7  12   71.49    7.70
  -1  -7 -12   84.79    9.00
   1   7  12   73.09    9.80
  -1   7 -12   77.09    9.40
   1  -7 -12   87.79    8.90
   1   7  12   67.49    7.70
  -1  -7  12   80.09    9.80
  -1   8  12   52.29    9.30
   1   8 -12   34.80    7.60
  -1  -8 -12   60.69    8.20
  -1  -8  12   44.80   10.10
  -1   8 -12   40.00    7.60
   1   8  12   47.30    9.10
   1  -8 -12   71.29    8.20
   1   9 -12  207.48   15.10
  -1  -9 -12  197.98   10.80
  -1   9  12  194.38   15.80
  -1  -9 -12  197.08   13.90
  -1   9 -12  185.88   14.60
   1  -9 -12  206.18   13.90
   1   9  12  166.38   15.50
   1  -9 -12  202.88   10.80
  -1   0  13    4.00    3.70
   1   0  13   -0.40    3.50
  -1   0  13    1.10    4.60
  -1   0  13   -0.10    3.60
   1   0  13    3.10    4.00
  -1   1  13   80.09    8.00
   1  -1  13   72.79    9.10
   1  -1  13   76.49    8.10
  -1   1  13   76.29    7.90
   1  -1  13   71.59    7.90
  -1  -1  13   76.09    7.80
   1   1  13   77.09    7.90
   1   1  13   74.89    7.70
  -1  -1  13   75.59    8.30
  -1  -1  13   84.99    9.50
   1   2 -13  257.07   11.80
   1  -2  13  267.97   13.90
   1  -2  13  258.27   15.60
  -1   2  13  261.97   13.20
   1  -2  13  268.17   14.10
  -1   2  13  267.67   13.60
  -1   2 -13  246.18   11.50
  -1  -2  13  284.47   13.90
   1   2  13  254.97   13.10
  -1  -2  13  239.88   13.80
  -1  -2  13  249.78   15.40
   1   2  13  273.47   13.90
   1   3 -13  124.89    7.00
  -1   3  13  127.29    9.70
  -1  -3 -13  121.99    8.80
   1  -3  13  133.99   10.30
   1  -3  13  122.09   11.00
   1  -3  13  119.19    9.60
  -1   3  13  126.19    8.90
   1   3 -13  119.59    8.60
  -1  -3  13  127.49    9.50
   1   3  13  137.39   10.00
  -1   3 -13  124.69    8.50
  -1  -3  13  130.59   11.40
   1   3  13  119.19    9.00
  -1   3 -13  119.89    7.10
   1  -3 -13  136.09    8.70
  -1  -3  13  141.59   10.30
   1  -4  13  271.27   14.80
   1   4 -13  250.87   11.70
   1  -4  13  288.57   14.50
   1  -4  13  279.47   16.20
  -1   4  13  280.17   14.30
  -1   4  13  309.87   13.80
  -1  -4 -13  246.38   13.40
   1   4 -13  240.88   13.20
   1  -4 -13  252.37   13.00
   1   4  13  274.87   14.30
  -1  -4  13  288.67   15.30
  -1  -4  13  280.97   14.20
   1   4  13  292.17   13.50
  -1   4 -13  262.37   13.60
  -1  -4  13  282.77   16.40
  -1   4 -13  243.98   11.80
   1   5 -13   78.59    7.10
  -1  -5 -13   70.59    8.10
   1  -5  13   79.09    9.90
  -1   5  13   73.89    8.10
   1   5 -13   78.59    8.50
   1  -5  13   81.29    9.40
   1  -5  13   83.99    8.90
  -1  -5  13   77.19    8.40
   1   5  13   83.19    8.60
   1  -5 -13   75.89    7.70
  -1   5 -13   82.69    7.20
  -1  -5  13   74.49    9.60
  -1   5 -13   81.89    8.70
  -1  -5  13   82.69    9.80
  -1  -6 -13  442.56   19.90
   1   6 -13  460.45   18.80
   1  -6  13  463.45   21.20
   1   6 -13  439.96   20.60
  -1   6  13  434.56   21.30
  -1   6  13  454.15   19.70
  -1  -6  13  447.36   21.50
  -1  -6  13  423.66   22.20
  -1   6 -13  450.15   20.80
   1   6  13  432.16   19.40
   1   6  13  412.06   21.30
  -1   6 -13  495.95   19.20
  -1   6 -13  465.35   18.70
   1  -6 -13  479.85   20.00
  -1  -7 -13   29.60    6.70
  -1   7  13   26.90    5.80
   1  -7  13   33.30    7.60
  -1   7  13   43.00    8.30
   1   7 -13   27.70    6.70
  -1  -7  13   32.00    7.10
  -1   7 -13   29.10    6.80
   1   7  13   32.80    7.60
   1  -7 -13   37.60    6.80
   1   7  13   38.80    6.40
   1   8 -13  272.37   17.10
  -1  -8 -13  262.77   15.40
  -1   8  13  232.58   17.10
   1  -8 -13  271.57   15.40
  -1   8 -13  270.57   16.70
   1   8  13  261.97   17.70
  -1  -8  13  290.67   17.20
  -1  -9 -13   22.00    7.40
   1   9 -13   25.00    8.00
  -1   9  13   28.10    9.00
  -1  -9 -13   29.90    5.60
   1   9  13   16.30    8.20
   1  -9 -13   27.90    7.40
   1  -9 -13   26.20    5.50
  -1   9 -13   27.30    8.10
  -1   0  14   40.40    8.30
   1  -1  14  210.58   12.40
  -1   1  14  188.48   11.80
   1  -1  14  172.68   13.50
  -1   1  14  196.78   11.80
   1  -1  14  206.48   12.40
  -1  -1  14  187.98   14.00
   1   1  14  184.88   11.90
  -1  -1  14  198.18   12.30
   1   1  14  186.88   11.60
  -1  -1  14  176.48   11.70
   1  -2  14    9.20    6.10
  -1   2  14   15.90    5.10
   1  -2  14   21.70    5.50
  -1   2  14   20.70    5.10
   1  -2  14   12.10    5.10
   1   2 -14   17.80    4.20
   1   2  14   17.10    4.80
  -1  -2  14   22.20    5.40
  -1  -2  14   19.30    5.50
  -1   2 -14   13.80    3.80
  -1  -2  14   23.10    7.00
   1   2  14   14.40    5.00
   1  -3  14  473.45   20.80
   1  -3  14  467.05   20.30
   1  -3  14  443.76   22.40
  -1  -3 -14  433.26   18.90
  -1   3  14  463.45   19.50
   1   3 -14  435.16   16.80
  -1   3  14  474.65   20.30
   1   3 -14  428.56   18.40
  -1   3 -14  456.95   18.80
  -1  -3  14  475.95   20.20
  -1  -3  14  453.85   22.60
  -1  -3  14  465.05   21.00
   1  -3 -14  434.36   18.70
  -1   3 -14  424.16   16.90
   1   3  14  466.85   19.60
   1   3  14  488.05   20.50
   1   4 -14   65.89    6.50
  -1  -4 -14   75.69    8.10
   1  -4  14   76.59    8.90
   1  -4  14   83.99    9.70
  -1   4  14   66.39    7.50
  -1   4  14   67.59    8.30
   1  -4  14   76.39   11.30
   1   4 -14   75.39    7.80
  -1   4 -14   69.59    6.60
   1   4  14   76.69    7.80
   1  -4 -14   75.69    7.70
  -1  -4  14   75.09    8.60
   1   4  14   75.89    8.80
  -1  -4  14   78.39   10.10
  -1  -4  14   84.69    9.70
  -1   4 -14   67.29    7.70
   1  -5  14  279.47   14.90
   1  -5  14  262.27   15.50
  -1  -5 -14  270.17   14.30
   1   5 -14  241.78   14.20
   1  -5  14  252.57   16.70
  -1   5  14  283.87   14.70
   1   5 -14  260.37   12.60
  -1  -5  14  271.47   15.70
   1   5  14  237.58   14.00
  -1   5 -14  242.68   12.50
  -1   5 -14  250.77   14.30
   1  -5 -14  268.67   13.90
  -1  -5  14  281.57   14.90
  -1  -5  14  240.68   16.90
   1   6 -14   63.79    7.10
   1  -6  14   69.79    9.30
  -1  -6 -14   76.39    8.60
   1   6 -14   68.79    8.60
  -1   6  14   68.49    8.20
   1   6  14   63.79    8.00
  -1  -6  14   80.29    9.80
   1  -6 -14   82.09    8.90
  -1   6 -14   66.19    7.10
  -1   6 -14   53.79    6.90
  -1   6 -14   55.09    7.80
  -1   7  14  149.99   13.40
  -1  -7 -14  149.49   11.70
  -1   7  14  139.19   10.70
   1  -7  14  149.39   12.80
   1   7 -14  133.69   12.10
   1   7 -14  147.19   13.80
   1  -7 -14  144.29   11.20
  -1   7 -14  121.59   11.80
   1   7  14  126.69   13.20
   1   7  14  143.39   10.90
  -1  -7  14  149.09   12.60
  -1   8  14    9.30    7.10
   1   8 -14   11.20    6.90
  -1  -8 -14   14.50    6.50
   1  -8 -14   18.60    6.60
   1   8  14   12.00    7.40
  -1   8 -14    6.60    6.50
  -1  -8  14   15.50    7.20
  -1   0  15    1.60    4.20
  -1   0  15    3.00    4.50
   1   0  15    4.70    4.80
   1   0  15    3.10    4.50
   1  -1  15   93.89   10.90
  -1   1  15   75.49    8.90
   1  -1  15   76.99    9.00
   1  -1  15   72.59    8.90
  -1   1  15   90.59    9.10
   1   1  15   80.29    9.00
  -1  -1  15   82.59    9.10
  -1  -1  15   72.99   13.90
   1   1  15   89.39    8.80
  -1  -1  15   71.29    8.60
   1  -2  15   78.89    9.30
  -1   2  15   70.09    8.50
   1  -2  15   70.89    8.80
   1  -2  15   84.79   11.60
  -1   2  15   76.69    8.40
   1   2  15   73.39    8.80
  -1  -2  15   68.59    8.70
  -1  -2  15   76.49    8.90
   1   2  15   61.89    7.70
   1  -3  15  134.09   11.00
  -1   3  15  141.29   11.00
  -1   3  15  126.99    9.90
   1   3 -15  134.99    9.30
   1  -3  15  127.09   11.30
   1   3 -15  137.49    7.80
  -1  -3 -15  135.09    9.80
   1  -3  15  114.79   12.00
  -1  -3  15  130.09   10.90
  -1   3 -15  126.89    7.80
  -1   3 -15  131.69    9.30
  -1  -3  15  128.09   11.20
   1   3  15  113.09    9.70
   1   3  15  121.89   10.70
   1  -3 -15  128.09    9.30
   1  -4  15  155.78   12.10
  -1   4  15  171.78   11.10
   1  -4  15  164.18   20.30
   1  -4  15  162.28   12.40
  -1  -4 -15  151.48   10.90
  -1   4  15  171.38   12.00
   1   4 -15  170.68    9.40
   1   4 -15  146.69   10.70
   1   4  15  159.58   10.90
  -1  -4  15  152.38   12.20
   1   4  15  148.09   11.70
   1  -4 -15  149.29   10.50
  -1   4 -15  157.38   10.70
  -1   4 -15  143.79    9.10
  -1  -4  15  154.18   11.80
  -1  -5 -15   58.09    8.00
   1  -5  15   64.49    9.30
   1  -5  15   53.99    8.30
  -1   5  15   51.29    7.80
   1   5 -15   60.99    8.10
   1   5 -15   67.59    7.00
   1  -5 -15   71.29    8.40
   1   5  15   51.49    8.00
  -1  -5  15   52.79    8.10
  -1  -5  15   51.39    8.80
  -1   5 -15   64.39    7.00
  -1   5 -15   58.49    6.80
  -1   5 -15   58.09    7.80
   1   6 -15  282.57   14.30
   1   6 -15  284.37   16.50
  -1  -6 -15  268.97   15.50
  -1   6  15  273.27   15.30
   1  -6  15  297.67   17.40
  -1  -6  15  316.87   17.80
  -1   6 -15  280.17   14.10
  -1   6 -15  272.07   14.20
   1  -6 -15  286.67   15.80
   1   6  15  270.57   15.40
  -1   6 -15  268.87   15.80
   1   7 -15   47.10    8.50
   1   7 -15   53.19    8.90
   1  -7  15   48.00    9.20
   1   7 -15   51.59    9.20
  -1   7  15   55.59    7.80
  -1  -7 -15   61.69    8.80
   1   7  15   49.30    7.80
   1  -7 -15   51.29    8.00
  -1   7 -15   45.10    8.40
  -1  -7  15   46.50    9.20
  -1   0  16   22.90    6.00
  -1   0  16   30.50    6.50
   1   0  16   31.60    6.50
   1   0  16   25.20    6.30
   1  -1  16   71.89    9.10
  -1   1  16   72.89    8.70
  -1   1  16   65.59    8.90
   1  -1  16   71.79    9.10
   1   1  16   65.19    8.70
   1   1  16   63.49    8.30
  -1  -1  16   72.39    9.10
  -1  -1  16   60.09    8.80
   1  -2  16   66.59    8.70
  -1   2  16   47.50    7.70
  -1   2  16   47.60    6.90
   1  -2  16   62.29    8.70
   1   2  16   48.20    7.40
   1  -2 -16   67.49    7.30
  -1  -2  16   59.99    8.20
   1   2  16   52.89    8.00
  -1  -2  16   55.19    8.40
  -1  -3 -16   10.30    5.20
   1  -3  16    6.80    5.60
   1  -3  16    3.90    5.60
  -1   3  16    8.60    5.00
  -1   3  16    8.20    5.40
   1   3 -16    5.40    3.70
  -1  -3  16    4.80    5.20
   1   3  16    7.80    5.00
  -1  -3  16   12.50    6.30
  -1   3 -16    9.00    3.80
   1  -3 -16    5.00    4.60
   1   3  16    9.80    5.90
  -1   4  16   87.19    9.80
   1   4 -16   89.99    7.50
   1   4 -16   83.59    9.10
  -1   4  16   92.19    9.30
   1  -4  16   98.99   11.10
  -1  -4 -16   76.99    9.00
   1  -4  16   94.79   10.60
  -1  -4  16   93.59   10.50
  -1   4 -16   89.69    9.00
   1   4  16   85.19    9.90
  -1   4 -16   93.99    7.70
   1   4  16  100.99    9.30
   1  -4 -16   83.79    8.80
  -1  -4  16   82.99   10.60
   1   5 -16   18.00    5.40
  -1  -5 -16   13.90    6.10
   1  -5  16    6.90    6.20
   1  -5  16   17.30    6.40
   1   5 -16   12.80    5.80
  -1   5  16    8.80    5.70
   1  -5 -16   12.90    5.70
  -1  -5  16    9.60    6.10
  -1   5 -16   11.50    5.30
  -1   5 -16   16.10    5.00
  -1  -5  16   10.80    6.30
   1   5  16    8.30    5.70
  -1   5 -16   18.70    5.10
   1  -6  16   67.09   10.40
   1   6 -16   70.09    9.60
   1   6 -16   56.69    7.20
  -1  -6 -16   65.99    8.80
  -1   6  16   59.79    8.40
   1  -6 -16   69.09    8.90
  -1  -6  16   65.99    9.90
  -1   6 -16   62.79    8.90
   1   6  16   60.09    8.70
  -1   6 -16   57.19    7.50
   1   7 -16   69.39    9.60
   1   7 -16   60.49    8.80
   1   7 -16   62.09    8.40
  -1   7  16   62.29    8.60
  -1  -7 -16   77.49    9.80
   1  -7  16   50.89   10.00
   1  -7 -16   60.29    8.90
  -1   7 -16   61.69    9.50
   1   7  16   63.49    8.80
  -1  -7  16   60.49   10.40
   1   0  17   10.40    5.50
  -1   0  17    9.50    5.60
   1   0  17    7.80    5.60
  -1   0  17    1.90    5.10
   1  -1  17   60.09    8.60
  -1   1  17   57.29    8.40
   1  -1  17   78.59    9.40
  -1  -1  17   58.89    8.30
   1   1  17   45.80    8.00
  -1  -1  17   69.19    9.00
  -1   2  17  336.47   18.10
  -1   2  17  352.46   17.60
   1  -2  17  324.47   18.60
   1  -2  17  359.16   19.00
  -1  -2  17  309.87   17.70
   1   2  17  350.06   17.90
   1   2  17  358.96   18.80
  -1  -2  17  334.97   18.50
   1  -2 -17  337.87   16.30
  -1   3  17   68.39    8.40
  -1   3  17   64.09    9.00
   1  -3  17   63.29    9.50
   1  -3  17   57.89    9.00
  -1  -3 -17   85.29    9.10
   1   3 -17   72.19    6.90
   1   3  17   68.89    9.40
  -1   3 -17   75.49    7.00
   1   3  17   68.89    8.60
  -1  -3  17   77.09   10.10
  -1  -3  17   66.49    9.20
   1  -3 -17   68.49    8.10
   1  -4  17  366.16   20.00
  -1   4  17  333.97   18.60
  -1  -4 -17  353.06   17.80
  -1   4  17  365.66   18.00
   1   4 -17  375.56   15.90
   1  -4  17  355.36   19.60
  -1  -4  17  353.26   19.00
   1   4  17  335.87   18.60
  -1   4 -17  382.16   21.30
   1  -4 -17  379.36   17.90
  -1  -4  17  365.86   19.90
  -1   4 -17  355.76   15.60
   1   4  17  354.36   17.90
   1   5 -17   12.60    6.30
   1  -5  17   24.40    7.50
  -1  -5 -17   22.40    6.90
   1  -5  17   19.10    7.30
  -1   5  17   25.80    7.10
   1   5 -17   14.70    5.30
  -1   5 -17   30.40    6.00
  -1   5 -17   26.10    5.60
   1  -5 -17   11.80    6.10
  -1   5 -17   22.90    6.50
  -1  -5  17   21.00    7.40
   1   5  17   25.90    6.90
  -1  -5  17   29.20    7.80
  -1   6  17   95.79   10.70
   1   6 -17  101.09   11.20
   1   6 -17   93.79    9.30
   1   6 -17   85.29    9.10
   1  -6  17  108.09   12.80
  -1  -6 -17   86.39   10.40
  -1   6 -17   89.49    9.20
   1   6  17  102.29   11.00
   1  -6 -17   84.29   10.20
  -1  -6  17  107.19   12.40
  -1   6 -17   77.69   10.00
   1   0  18   26.80    7.10
   1   0  18   51.69    8.40
  -1   0  18   28.30    7.20
  -1   0  18   26.30    6.60
  -1   1  18   49.30    8.20
   1  -1  18   41.60    8.30
  -1   1  18   36.10    7.90
   1  -1  18   38.70    8.10
  -1  -1  18   34.80    7.80
   1   1  18   33.00    8.00
  -1  -1  18   45.70    8.50
   1   1  18   41.30    7.80
   1  -2  18   50.19    8.70
  -1   2  18   43.20    8.20
  -1   2  18   52.69    7.90
   1  -2  18   29.90    7.80
  -1  -2  18   40.50    8.40
   1  -2 -18   53.39    7.30
   1   2  18   64.99    8.70
  -1  -2  18   47.90    8.70
   1   2  18   33.90    8.00
   1   3 -18  560.44   21.20
   1  -3  18  573.34   26.60
  -1   3  18  550.84   25.50
   1  -3  18  567.24   26.10
  -1  -3 -18  545.55   23.90
  -1   3  18  575.14   24.80
   1   3  18  561.34   25.60
  -1  -3  18  565.14   25.60
  -1   3 -18  545.75   21.10
   1   3  18  571.74   24.90
  -1  -3  18  563.74   26.60
   1  -3 -18  537.35   23.60
   1  -4  18   42.40    9.30
  -1   4  18   53.69    8.10
   1  -4  18   29.90    8.40
  -1  -4 -18   46.30    8.20
  -1   4  18   48.50    8.60
   1   4 -18   47.70    6.70
   1   4  18   43.60    8.70
   1   4  18   50.09    7.90
   1  -4 -18   42.20    7.50
  -1  -4  18   44.70    9.10
  -1   4 -18   33.60    5.90
  -1  -4  18   49.00    8.80
  -1   4 -18   40.30    6.50
   1  -5  18   84.69   11.40
  -1  -5 -18   61.69    9.40
   1   5 -18   59.49    7.70
   1  -5  18   80.89   11.30
   1   5 -18   64.09    9.90
  -1   5  18   71.19    9.70
   1   5  18   75.89   10.10
  -1   5 -18   83.09    8.30
   1  -5 -18   63.39    9.00
  -1   5 -18   55.69    8.90
  -1   5 -18   59.59    7.80
  -1  -5  18   66.49   10.90
  -1  -5  18   61.09   11.10
   1   0  19   14.70    6.40
   1   0  19    7.30    6.20
  -1   0  19    9.10    6.50
  -1   0  19   -3.40    5.20
   1  -1  19   15.00    7.20
   1  -1  19   19.30    7.30
  -1   1  19   30.80    7.30
  -1   1  19   15.40    6.80
   1   1  19   28.70    7.20
   1   1  19   22.90    7.80
  -1  -1  19   31.70    8.30
  -1  -1  19   22.20    7.60
   1  -2  19  104.59   12.10
  -1   2  19  124.19   11.60
   1  -2  19  102.89   12.50
  -1  -2 -19   94.79   10.10
  -1   2  19  118.79   12.40
  -1  -2  19  110.39   12.70
   1  -2 -19  107.59   12.30
   1   2  19  112.29   11.50
   1   2  19  121.19   12.80
  -1  -2  19  118.99   13.10
   1  -3  19   33.80    8.40
  -1   3  19   36.30    8.60
  -1  -3 -19   38.40    7.50
  -1   3  19   27.30    7.30
   1  -3  19   20.80    7.70
   1   3 -19   30.60    5.80
   1  -3 -19   29.80    7.80
  -1  -3  19   32.90    8.40
   1   3  19   30.90    8.10
  -1  -3  19   26.10    8.10
  -1   3 -19   34.90    5.90
   1   3  19   30.20    7.70
   1  -4  19  473.45   23.90
  -1   4  19  501.55   29.50
   1  -4  19  491.15   25.00
   1   4 -19  439.06   19.40
  -1  -4 -19  444.76   22.00
  -1   4  19  457.95   23.20
  -1  -4  19  472.75   23.60
   1   4  19  481.35   22.50
  -1   4 -19  441.46   19.30
  -1   4 -19  440.56   19.20
   1   4  19  450.85   23.20
  -1  -4  19  499.75   24.80
   1  -4 -19  438.96   22.10
  -1   0  20    3.60    6.80
  -1   0  20    6.70    6.20
   1   0  20    6.00    6.90
   1   0  20   -1.00    6.30
  -1   1  20   51.19    9.00
   1  -1  20   70.09   10.90
  -1   1  20   56.59    9.90
   1  -1  20   46.80    9.80
   1   1  20   58.09   10.30
   1   1  20   54.59    9.00
  -1  -1  20   42.50    9.50
  -1  -1  20   64.49   10.50
   2  -1   0  601.34   19.20
  -2  -1   0  602.64   19.00
  -2   1   0  583.44   18.90
   2   2   0 4442.46  135.99
  -2  -2   0 4440.26  136.19
   2  -2   0 4434.96  135.99
   2  -2   0 4398.66  136.49
  -2   2   0 4516.45  136.29
   2  -2   0 4423.46  135.79
   2   2   0 4629.94  135.89
   2  -3   0   48.20    3.20
   2   3   0   60.79    3.30
  -2  -3   0   56.29    3.30
   2   3   0   53.89    3.90
   2  -3   0   46.00    4.30
   2  -3   0   51.19    3.60
   2   3   0   51.89    4.30
   2  -3   0   45.90    3.90
  -2   3   0   49.80    3.80
  -2  -3   0   56.29    3.80
  -2   3   0   47.90    3.80
   2   4   0  369.16   13.00
  -2  -4   0  358.46   12.90
  -2   4   0  368.86   13.60
  -2  -4   0  346.47   13.50
  -2  -4   0  357.96   12.60
   2  -4   0  346.77   13.50
   2   4   0  347.67   13.80
   2  -4   0  377.96   12.80
   2  -5   0  122.09    6.20
   2   5   0  134.09    6.70
  -2   5   0  122.49    7.00
  -2  -5   0  117.39    7.00
  -2  -5   0  122.99    6.30
   2  -5   0  123.09    7.10
  -2  -5   0  122.39    6.10
   2   5   0  129.89    7.40
   2   6   0  674.23   23.00
   2   6   0  610.44   23.50
  -2  -6   0  617.04   21.80
  -2   6   0  667.93   23.00
  -2   6   0  628.74   23.10
   2  -6   0  644.54   24.00
  -2  -6   0  637.84   23.40
   2  -6   0  653.83   22.20
   2  -6   0  639.44   23.60
  -2  -6   0  626.44   22.20
   2  -7   0   15.90    4.00
  -2  -7   0   12.40    3.30
   2  -7   0   21.70    4.90
  -2   7   0   14.30    3.90
  -2   7   0   11.50    3.60
   2   7   0   19.60    4.10
   2   7   0   14.60    4.10
  -2  -7   0   10.60    3.80
  -2   7   0   17.10    4.00
   2  -7   0   19.60    3.80
   2  -8   0   84.89    8.00
  -2   8   0   78.39    8.00
   2   8   0   90.29    8.00
  -2   8   0   86.39    7.70
  -2   8   0  108.89    8.50
  -2  -8   0   94.89    8.30
   2  -8   0  101.69    9.20
   2   8   0   95.09    8.30
   2   9   0   24.50    5.60
  -2   9   0   17.90    5.60
  -2   9   0   34.60    6.20
   2   9   0   31.90    6.20
   2  -9   0   22.40    5.40
  -2   9   0   27.50    5.60
  -2  -9   0   22.50    5.60
   2  -9   0   34.20    6.80
  -2  10   0  474.95   22.20
   2 -10   0  518.95   24.00
  -2 -10   0  492.65   22.30
   2 -10   0  515.55   22.90
   2  10   0  499.55   22.60
   2 -11   0   21.00    7.80
  -2  11   0   20.40    7.00
   2  11   0   29.80    7.20
  -2 -11   0   20.40    6.60
   2 -11   0   16.30    6.20
  -2   0  -1  244.88    8.20
   2   1  -1 2863.91   87.09
   2  -1   1 2904.61   87.49
   2  -1   1 2881.21   87.09
  -2   1   1 2884.71   88.79
   2  -1   1 2793.72   86.89
   2  -1  -1 2902.11   87.19
  -2   1  -1 2868.71   89.19
   2  -1  -1 2849.42   87.09
  -2   1  -1 3009.70   88.89
   2  -2   1  767.42   25.60
   2   2  -1  780.32   25.20
   2  -2   1  775.12   25.00
   2  -2   1  774.82   25.00
  -2   2   1  830.52   25.70
  -2   2   1  771.92   25.40
   2   2  -1  771.72   25.20
  -2  -2  -1  813.32   25.50
  -2   2  -1  819.72   25.90
   2  -2  -1  794.22   24.80
  -2  -2   1  789.72   25.80
   2  -2  -1  787.72   25.10
   2  -2  -1  784.72   25.40
   2   2   1  781.22   25.40
   2   2   1  790.92   24.80
   2   2   1  779.42   24.90
  -2   2  -1  809.12   26.50
   2  -3   1 1032.10   33.80
  -2  -3  -1 1064.09   33.80
   2   3  -1 1078.29   34.10
  -2   3   1 1071.89   33.80
  -2  -3  -1 1035.30   33.50
  -2  -3  -1 1046.70   33.10
  -2   3   1 1074.79   33.80
   2  -3   1 1043.60   34.80
   2   3  -1 1061.29   34.40
   2  -3   1 1036.20   33.90
   2   3   1 1113.69   33.50
   2  -3  -1 1011.00   33.60
   2  -3  -1 1065.09   33.20
   2   3   1 1033.20   34.40
   2  -3  -1 1032.80   34.00
  -2  -3   1 1057.29   34.10
  -2   3  -1 1034.70   34.20
  -2  -3   1 1094.09   33.40
   2  -3  -1 1051.09   32.90
   2   3   1 1080.59   33.80
  -2  -4  -1  608.74   19.50
  -2  -4  -1  592.24   19.00
  -2   4   1  529.15   19.80
   2  -4   1  552.84   19.90
   2   4  -1  561.64   20.20
   2  -4   1  570.44   18.90
  -2  -4  -1  582.34   20.00
  -2   4   1  564.04   19.80
  -2   4   1  619.34   20.00
   2  -4  -1  540.85   19.70
   2  -4  -1  572.74   19.10
   2  -4  -1  562.44   18.80
  -2  -4   1  549.54   19.00
   2   4   1  627.44   19.60
  -2  -4   1  534.05   20.00
   2  -4  -1  562.04   20.20
   2   4   1  554.14   19.80
  -2  -4   1  563.54   19.20
  -2   4  -1  588.64   20.30
   2   5  -1  363.86   14.70
  -2   5   1  373.96   14.30
  -2  -5  -1  352.76   13.70
  -2  -5  -1  360.96   13.30
   2  -5   1  378.76   13.40
  -2  -5  -1  350.96   14.40
  -2   5   1  380.56   14.30
   2  -5   1  356.06   14.30
  -2   5   1  368.36   14.40
   2  -5  -1  360.66   13.20
   2   5   1  362.56   13.90
  -2  -5   1  368.56   14.80
  -2   5  -1  372.16   14.80
   2  -5  -1  361.86   14.80
   2   5   1  371.06   14.40
  -2  -5   1  394.86   13.60
   2  -5  -1  350.26   14.20
   2  -5  -1  356.76   13.40
  -2  -6  -1   45.70    4.70
   2  -6   1   38.50    4.90
  -2   6   1   47.70    5.20
  -2  -6  -1   49.70    4.40
  -2   6   1   53.39    5.10
  -2   6   1   31.60    4.70
  -2  -6  -1   52.99    5.40
   2  -6   1   49.20    4.70
   2   6  -1   54.79    6.00
   2   6   1   42.90    5.00
   2  -6  -1   58.79    4.70
   2  -6  -1   58.29    5.40
  -2   6  -1   43.10    5.10
   2   6   1   52.69    5.10
  -2  -6   1   40.40    5.10
   2  -6  -1   45.00    5.70
  -2  -6   1   45.60    4.40
   2   7  -1  744.43   26.30
  -2   7   1  758.92   26.60
  -2   7   1  759.42   27.10
  -2  -7  -1  730.63   25.40
  -2  -7  -1  691.93   25.70
  -2   7   1  717.63   26.70
   2  -7   1  723.13   27.50
  -2  -7  -1  707.73   26.90
   2  -7   1  741.73   25.50
   2   7  -1  730.53   27.30
   2  -7   1  737.23   27.20
   2   7   1  739.13   26.90
  -2  -7   1  748.23   27.30
   2  -7  -1  725.43   26.90
  -2  -7   1  762.62   25.70
  -2   7  -1  731.13   27.00
   2   7   1  740.43   26.70
   2  -7  -1  741.53   27.80
   2  -7  -1  729.13   25.40
  -2  -8  -1  194.18   10.30
  -2   8   1  205.58   11.80
   2  -8   1  195.58   11.60
  -2  -8  -1  193.48    9.90
  -2  -8  -1  183.48   11.20
   2   8  -1  208.88   11.10
   2   8  -1  189.88   11.60
   2  -8   1  215.58   12.50
   2  -8  -1  204.28   11.60
   2  -8  -1  191.38   12.20
  -2   8  -1  162.58   11.00
   2   8   1  197.78   11.50
  -2   8  -1  201.88   11.20
   2  -8  -1  206.38   10.40
  -2  -8   1  178.28   11.20
  -2   8  -1  191.08   11.20
   2   8   1  171.48   10.90
  -2  -9  -1  235.98   13.60
  -2   9   1  204.58   14.40
  -2   9   1  228.08   13.80
   2  -9   1  257.47   14.90
   2   9  -1  269.47   14.30
   2   9  -1  242.98   13.50
   2  -9   1  249.48   14.10
  -2   9  -1  236.78   13.40
   2   9   1  245.58   14.00
  -2  -9   1  267.77   14.20
   2  -9  -1  261.87   15.00
  -2   9  -1  246.78   13.70
   2   9   1  250.67   13.70
   2  -9  -1  272.57   14.30
  -2   9  -1  248.28   13.60
  -2  10   1   10.30    6.00
   2  10  -1   21.50    6.20
   2 -10   1   26.80    7.20
   2 -10   1   22.20    6.00
   2  10  -1   13.00    5.60
  -2 -10  -1   18.10    5.80
  -2 -10   1    4.70    4.80
  -2  10  -1    8.00    5.40
   2 -10  -1   19.60    6.90
  -2  10  -1   13.80    5.90
   2  10   1   16.30    6.30
   2 -10  -1   13.20    5.50
   2 -11   1  365.06   19.90
   2 -11   1  350.76   19.10
  -2  11   1  330.67   19.20
   2  11  -1  321.97   18.20
  -2 -11  -1  328.47   18.40
  -2 -11   1  371.06   19.00
   2 -11  -1  336.37   19.70
   2  11   1  359.36   19.10
   2 -11  -1  333.27   18.60
  -2  11  -1  332.67   18.50
  -2   0   2  254.27    8.60
   2   0  -2  259.17    8.80
  -2   0  -2  255.97    8.60
  -2   0   2  258.97    9.10
   2   0   2  242.18    8.50
   2  -1   2   53.49    2.90
  -2   1   2   56.99    3.50
   2   1  -2   42.70    2.70
   2  -1   2   48.60    2.90
  -2   1   2   56.19    3.30
   2  -1   2   57.29    2.70
  -2   1   2   52.49    2.50
   2  -1   2   56.99    3.10
  -2   1  -2   42.80    2.90
  -2   1  -2   39.30    3.10
  -2   1  -2   40.70    2.70
   2  -1  -2   41.20    2.60
   2  -1  -2   41.20    3.10
  -2  -1   2   57.99    2.90
  -2   2   2  697.13   22.20
  -2  -2  -2  671.83   22.10
  -2  -2  -2  701.53   21.90
   2  -2   2  657.03   21.50
   2  -2   2  650.83   21.70
   2  -2   2  640.44   21.70
   2  -2   2  659.23   21.20
  -2  -2  -2  705.73   21.40
  -2   2   2  661.83   22.40
   2   2  -2  711.63   22.10
   2   2  -2  694.13   22.00
   2  -2  -2  696.33   22.10
   2  -2  -2  678.63   21.00
  -2  -2   2  663.93   22.40
   2  -2  -2  680.23   21.90
   2  -2  -2  694.63   21.50
  -2   2  -2  699.13   23.20
   2   2   2  653.23   22.20
   2   2   2  662.83   21.90
  -2   2  -2  711.83   22.60
   2  -3   2  121.29    5.80
   2   3  -2   94.69    6.20
   2   3  -2  106.79    5.90
   2  -3   2  108.29    5.00
   2  -3   2  124.99    5.90
  -2  -3  -2  134.49    4.90
  -2   3   2  106.39    5.40
  -2  -3  -2  125.59    5.60
   2  -3  -2  107.69    5.50
   2  -3  -2  112.29    5.90
   2   3   2  101.19    6.40
  -2  -3   2  115.89    6.00
   2  -3  -2  116.99    4.80
   2   3   2  127.29    5.60
  -2   3  -2  117.79    6.20
   2  -3  -2  139.29    5.40
  -2  -4  -2  750.42   25.30
  -2  -4  -2  774.22   24.40
  -2  -4  -2  749.23   25.00
   2   4  -2  741.73   26.00
  -2   4   2  763.12   25.60
   2   4  -2  773.02   26.30
   2  -4   2  746.43   24.30
  -2   4   2  726.83   25.00
   2  -4   2  736.93   25.60
   2   4   2  803.22   25.40
  -2   4  -2  763.92   26.00
   2  -4  -2  721.53   25.80
   2  -4  -2  746.63   25.30
   2  -4  -2  753.92   24.40
   2  -4  -2  763.02   24.90
  -2  -4   2  774.02   25.90
   2   4   2  780.82   25.50
  -2  -5  -2  314.67   11.70
   2   5  -2  305.47   13.10
  -2   5   2  313.87   13.00
  -2  -5  -2  337.17   12.50
   2  -5   2  327.17   11.70
   2  -5   2  318.17   12.90
  -2  -5  -2  307.07   12.80
   2  -5  -2  289.67   11.80
   2  -5  -2  300.87   11.40
  -2  -5   2  308.87   11.80
  -2   5  -2  326.87   13.50
   2  -5  -2  268.97   12.90
   2  -5  -2  286.07   12.40
  -2  -5   2  311.77   13.30
   2   5   2  322.97   12.60
  -2  -5   2  336.37   12.20
   2   5   2  341.77   12.70
  -2  -6  -2  881.41   28.60
   2  -6   2  880.81   31.00
   2   6  -2  947.21   31.60
  -2   6   2  819.52   29.60
  -2  -6  -2  854.51   29.30
  -2  -6  -2  877.01   30.10
  -2   6   2  864.61   30.20
   2  -6   2  888.61   29.40
   2  -6  -2  906.01   29.30
   2  -6  -2  882.31   30.60
   2  -6  -2  856.81   31.30
  -2  -6   2  853.91   30.40
   2   6   2  922.31   30.60
   2  -6  -2  845.92   29.70
  -2  -6   2  867.11   28.60
  -2  -6   2  863.91   28.90
  -2   6  -2  888.81   30.50
   2   6   2  849.12   30.50
  -2  -7  -2   12.90    3.80
   2  -7   2   21.60    4.80
   2   7  -2   14.10    4.10
   2  -7   2   20.40    4.20
  -2   7   2   18.70    4.50
  -2  -7  -2   24.20    3.60
  -2  -7  -2   24.60    4.20
  -2  -7   2   20.10    3.40
   2  -7  -2   22.30    3.90
   2  -7  -2   10.20    3.90
  -2  -7   2   16.60    4.20
   2   7   2   20.30    4.00
   2  -7  -2   20.10    3.60
   2   7   2   24.30    4.40
   2  -7  -2   10.80    3.60
  -2   7  -2   15.40    4.20
   2   8  -2  206.18   10.90
   2  -8   2  198.08   11.50
  -2  -8  -2  191.78    9.80
   2  -8   2  189.48   12.00
  -2  -8  -2  183.98   10.20
   2   8  -2  182.18   11.60
  -2   8   2  153.68   10.60
  -2   8   2  193.88   11.50
  -2  -8  -2  186.28   11.10
   2   8   2  188.08   10.80
   2   8   2  200.58   11.60
  -2   8  -2  186.38   11.30
  -2  -8   2  195.58   11.60
   2  -8  -2  191.88   12.20
   2  -8  -2  195.28   11.40
   2  -8  -2  188.98   10.00
  -2  -9  -2  197.48   12.20
   2  -9   2  173.28   12.70
   2   9  -2  214.68   12.80
  -2  -9  -2  185.08   10.90
  -2   9   2  184.08   12.50
   2  -9   2  160.48   11.60
  -2  -9  -2  201.88   12.30
   2   9  -2  194.28   11.70
   2  -9  -2  218.48   11.20
   2  -9  -2  209.78   12.40
  -2   9  -2  192.48   12.50
  -2   9  -2  217.08   12.50
   2   9   2  172.38   12.20
  -2   9  -2  196.38   12.00
   2  -9  -2  228.98   13.80
  -2  -9   2  184.38   12.30
   2  10  -2  151.28   11.20
   2 -10   2  125.29   10.90
  -2  10   2  128.39   11.60
   2 -10   2  134.79   12.20
   2  10  -2  152.28   11.70
  -2 -10  -2  130.79   11.00
  -2  10  -2  133.99   11.00
  -2  10  -2  111.89   11.30
  -2 -10   2  124.99   10.90
  -2  10  -2  130.59   10.80
   2 -10  -2  148.29   11.40
   2 -10  -2  137.49   12.30
   2  10   2  136.39   11.70
   2 -11   2   55.29    9.30
  -2 -11  -2   49.99    8.20
   2  11  -2   40.70    7.90
   2 -11   2   49.99    8.30
  -2  11   2   52.29    9.50
   2  11  -2   41.60    7.90
  -2  11  -2   31.40    7.70
   2  11   2   61.29    9.50
  -2 -11   2   43.80    8.30
   2 -11  -2   45.60    8.10
   2 -11  -2   44.30    8.80
  -2  11  -2   44.00    8.20
  -2   0   3 1005.80   31.10
  -2   0  -3  919.61   29.90
  -2   0  -3  919.01   31.00
   2   0  -3  898.01   30.20
   2   0   3  991.50   29.90
  -2   0   3 1015.10   30.50
  -2   1   3  276.97   10.10
   2   1  -3  278.87    9.50
  -2   1   3  279.97   10.80
  -2   1   3  272.37    9.70
   2  -1   3  279.17    9.30
  -2   1   3  284.97   10.00
   2  -1   3  271.47   10.10
   2  -1   3  268.17    9.90
   2   1   3  274.17    9.90
  -2   1  -3  290.67    9.90
  -2   1  -3  283.87   10.20
  -2  -1   3  284.07   10.10
   2  -1  -3  281.27   10.50
  -2  -1   3  294.17   10.50
  -2   1  -3  269.67   10.10
   2   1   3  270.07    9.60
   2   2  -3  701.03   23.80
   2   2  -3  735.73   23.70
  -2   2   3  756.22   23.90
  -2   2   3  746.43   24.40
  -2  -2  -3  782.32   23.40
  -2   2   3  730.53   23.40
   2  -2   3  730.03   23.50
  -2  -2  -3  729.23   24.00
   2  -2   3  755.02   23.60
   2  -2   3  728.03   23.40
   2   2  -3  694.33   23.50
   2  -2   3  718.13   23.60
  -2   2  -3  720.03   25.00
  -2  -2   3  749.13   24.10
   2  -2  -3  713.73   23.70
   2  -2  -3  751.02   23.10
   2  -2  -3  743.03   24.60
   2   2   3  766.52   24.10
  -2   2  -3  722.03   24.30
   2   2   3  743.03   23.90
   2  -2  -3  720.33   23.30
  -2  -2   3  771.02   24.30
   2   3  -3  341.17   11.40
  -2   3   3  306.17   11.00
   2  -3   3  293.67   11.30
  -2   3   3  323.07   11.30
  -2  -3  -3  340.57   11.80
   2  -3   3  294.07   11.70
  -2  -3  -3  334.27   10.70
   2   3  -3  331.87   12.30
  -2  -3  -3  345.17   11.50
   2   3  -3  330.67   12.30
  -2   3   3  312.47   12.10
   2  -3   3  302.47   11.70
   2   3   3  311.17   11.70
  -2  -3   3  302.17   12.10
  -2  -3   3  315.17   11.70
   2  -3  -3  326.97   11.40
  -2   3  -3  326.47   12.40
   2  -3  -3  319.77   11.40
   2  -3  -3  325.67   10.70
   2   3   3  325.97   11.30
   2   3   3  327.47   12.10
   2  -3  -3  322.57   12.10
   2   4  -3  330.97   11.70
  -2  -4  -3  318.47   12.10
   2  -4   3  307.87   11.40
   2   4  -3  309.27   12.80
   2   4  -3  306.47   12.80
  -2   4   3  325.27   12.80
   2  -4   3  293.17   12.20
  -2  -4  -3  330.77   11.20
  -2  -4  -3  333.97   12.20
  -2   4  -3  326.27   13.70
   2   4   3  314.77   11.70
  -2  -4   3  303.67   11.80
   2  -4  -3  311.47   10.90
   2   4   3  315.67   11.00
   2  -4  -3  306.37   12.00
   2   4   3  325.17   12.50
  -2   4  -3  318.77   13.10
   2  -4  -3  308.67   11.60
  -2  -4   3  306.67   12.70
   2  -4  -3  320.67   12.80
   2  -5   3  157.98    8.00
   2  -5   3  146.29    6.70
   2   5  -3  142.19    7.10
  -2   5   3  154.28    8.20
  -2   5   3  132.99    7.10
  -2  -5  -3  139.39    7.50
   2   5  -3  134.09    8.30
  -2  -5  -3  136.29    6.50
  -2  -5  -3  142.79    7.20
   2  -5  -3  133.49    7.40
   2   5   3  152.18    7.90
  -2  -5   3  163.68    7.20
   2  -5  -3  139.79    6.50
   2   5   3  152.28    7.40
  -2   5  -3  133.69    8.10
  -2  -5   3  158.68    8.20
   2  -5  -3  134.99    7.10
   2  -5  -3  131.19    8.10
   2   5   3  153.18    5.90
  -2  -6  -3  904.01   30.80
  -2   6   3  824.72   30.60
  -2   6   3  967.70   32.20
   2   6  -3  919.51   32.80
  -2  -6  -3  902.51   29.90
  -2  -6  -3  907.31   31.40
   2  -6   3  992.00   32.60
   2  -6   3  925.11   30.40
   2  -6  -3  912.31   31.30
   2  -6  -3  918.01   31.90
  -2  -6   3  907.51   32.00
   2  -6  -3  914.81   32.80
   2   6   3  917.91   32.20
   2   6   3  961.70   31.50
  -2   6  -3  945.41   32.20
  -2  -6   3  929.81   30.40
   2  -6  -3  905.81   30.50
  -2   7   3  665.53   25.20
   2   7  -3  660.63   25.50
  -2  -7  -3  651.33   22.80
  -2  -7  -3  658.83   23.70
   2  -7   3  666.73   25.30
  -2  -7  -3  676.13   24.60
   2  -7   3  666.63   25.00
  -2   7   3  580.04   23.40
   2  -7  -3  632.74   23.60
   2  -7  -3  664.03   24.60
   2  -7  -3  665.43   25.60
   2   7   3  654.03   25.00
  -2  -7   3  666.53   25.00
  -2   7  -3  650.53   25.00
   2  -7  -3  690.23   23.10
  -2  -7   3  665.73   23.00
   2   7   3  645.04   23.90
   2   8  -3  224.88   12.80
  -2  -8  -3  223.78   10.40
  -2   8   3  192.28   12.10
   2  -8   3  197.48   12.00
   2  -8   3  216.38   12.70
  -2  -8  -3  215.88   11.30
  -2  -8  -3  210.08   11.90
   2  -8  -3  232.68   11.40
   2  -8  -3  223.18   12.00
   2   8   3  193.48   12.10
  -2  -8   3  190.88   11.90
   2  -8  -3  204.08   12.70
   2  -8  -3  233.88   10.70
  -2   8  -3  218.38   12.40
   2   9  -3  172.58   11.90
   2  -9   3  170.58   12.20
  -2   9   3  149.29   11.80
   2  -9   3  162.58   11.20
   2   9  -3  149.99   10.50
  -2  -9  -3  158.58   10.40
  -2  -9  -3  160.28   11.10
  -2  -9  -3  161.98    9.60
   2  -9  -3  147.49   12.00
   2  -9  -3  166.38    9.80
   2   9   3  149.79   11.30
  -2   9  -3  156.28   11.30
   2  -9  -3  157.08   11.00
  -2  -9   3  163.58   11.40
   2 -10   3   81.69   10.30
  -2 -10  -3   80.99    9.60
   2  10  -3   82.99    9.60
   2 -10   3   72.79    9.30
   2  10  -3   79.49    8.90
  -2  10   3   69.59    9.80
   2 -10  -3   78.89   10.00
   2  10   3   62.19    9.30
  -2  10  -3   74.19    9.00
  -2  10  -3   80.69    9.70
   2 -10  -3   83.39    9.60
  -2 -10   3   86.29   10.10
  -2  10  -3   82.89    9.70
   2  11  -3   55.89    8.70
   2 -11   3   59.39    8.70
   2  11  -3   60.49    8.80
  -2 -11  -3   58.69    9.90
   2 -11   3   69.89   10.10
  -2  11   3   50.79    9.60
  -2 -11  -3   55.49    8.60
  -2  11  -3   56.99    8.70
  -2  11  -3   45.10    9.30
   2  11   3   73.39   10.20
  -2  11  -3   66.39    9.00
  -2 -11   3   66.29    9.60
   2 -11  -3   58.79    9.80
   2 -11  -3   50.59    8.60
  -2   0   4  546.75   18.20
   2   0   4  528.25   18.20
  -2   0   4  527.45   19.00
  -2   0  -4  598.84   19.30
   2   0  -4  598.14   19.00
  -2   0   4  505.95   18.10
   2   0   4  509.95   18.20
   2   1  -4  705.63   22.60
   2  -1   4  688.43   23.30
   2  -1   4  716.43   23.20
  -2   1   4  736.23   24.70
  -2   1   4  748.33   23.60
  -2   1   4  728.53   23.40
  -2   1   4  723.73   23.70
   2  -1   4  713.43   23.90
   2   1  -4  701.33   22.00
  -2   1  -4  724.53   22.60
  -2   1  -4  712.73   23.20
   2  -1  -4  713.33   24.20
  -2  -1   4  715.43   23.70
   2   1   4  719.93   23.20
  -2  -1   4  716.63   24.20
  -2   1  -4  695.63   23.40
  -2   1  -4  718.13   24.00
  -2  -1   4  723.63   23.40
   2   1   4  739.83   23.30
   2  -2   4  363.26   13.70
   2   2  -4  402.96   13.60
  -2   2   4  371.26   13.60
   2  -2   4  364.36   13.10
  -2   2   4  348.77   13.10
   2   2  -4  402.66   12.80
   2  -2   4  349.07   13.50
   2  -2   4  345.67   13.30
   2   2  -4  398.86   13.30
  -2   2   4  396.06   14.20
  -2  -2  -4  455.15   14.00
  -2  -2   4  361.36   13.50
  -2   2  -4  401.06   14.70
  -2   2  -4  407.96   13.20
   2   2   4  397.56   13.90
  -2   2  -4  428.16   13.70
   2   2   4  354.66   13.40
  -2  -2   4  348.07   13.30
   2  -2  -4  401.46   14.70
  -2   2  -4  410.16   13.20
  -2   2  -4  404.66   14.00
   2  -2  -4  411.16   13.20
   2  -2  -4  410.16   13.40
  -2  -2   4  363.96   13.80
   2   3  -4  194.08    8.80
   2  -3   4  207.88    8.30
   2  -3   4  211.08    8.50
  -2   3   4  217.68    7.60
   2   3  -4  193.48    8.60
   2   3  -4  187.98    7.70
  -2  -3  -4  209.88    7.80
  -2   3   4  211.78    8.20
   2  -3   4  203.78    8.20
  -2   3   4  222.88    9.20
   2  -3   4  215.98    8.40
  -2  -3  -4  191.78    8.40
   2   3   4  202.28    8.10
   2  -3  -4  196.98    8.00
  -2   3  -4  203.48    8.20
  -2   3  -4  201.18    9.00
   2  -3  -4  184.38    7.60
   2  -3  -4  205.88    9.60
  -2  -3   4  204.78    8.80
   2   3   4  214.38    8.90
  -2  -3   4  205.98    8.70
   2  -3  -4  188.98    8.50
  -2  -4  -4  455.95   16.10
   2  -4   4  418.26   15.60
  -2  -4  -4  448.96   14.70
   2   4  -4  441.76   16.80
   2  -4   4  413.46   16.00
   2   4  -4  454.95   15.60
  -2   4   4  449.36   15.30
   2   4  -4  460.25   16.80
  -2  -4  -4  447.96   15.70
   2  -4   4  446.06   15.60
  -2   4   4  452.35   16.80
  -2   4  -4  459.95   15.70
   2  -4  -4  428.96   14.60
   2   4   4  437.66   16.60
   2   4   4  440.86   15.20
  -2  -4   4  436.06   16.10
   2  -4  -4  453.45   15.70
   2  -4  -4  441.96   16.60
  -2   4  -4  430.76   16.80
  -2  -4   4  415.26   16.50
   2  -4  -4  449.76   15.70
   2  -5   4  159.38    7.70
   2   5  -4  165.58    7.80
  -2  -5  -4  146.49    7.80
  -2  -5  -4  157.58    8.00
   2   5  -4  166.98    9.20
  -2  -5  -4  152.48    6.80
  -2   5   4  198.88    9.40
   2  -5   4  149.79    8.30
  -2   5  -4  153.48    7.80
   2   5   4  161.48    6.90
   2  -5  -4  163.78    7.00
   2   5   4  172.48    8.80
  -2   5  -4  165.08    9.00
  -2  -5   4  155.58    8.60
   2  -5  -4  166.38    8.90
   2  -5  -4  148.59    7.90
   2  -5  -4  186.38    8.10
  -2  -5   4  171.78    8.10
  -2   6   4  536.55   20.00
  -2  -6  -4  571.04   21.00
   2   6  -4  559.34   22.10
  -2  -6  -4  573.44   21.10
   2  -6   4  575.04   20.00
   2  -6   4  583.54   21.60
  -2   6   4  598.74   22.20
  -2  -6  -4  547.25   19.70
   2   6   4  572.74   20.30
   2   6   4  559.34   20.10
  -2  -6   4  590.14   22.00
   2   6   4  583.64   21.80
  -2  -6   4  574.84   20.60
   2  -6  -4  566.64   21.00
  -2   6  -4  609.04   22.40
   2  -6  -4  576.54   22.00
   2  -6  -4  562.64   20.60
   2  -6  -4  546.95   19.60
  -2  -7  -4  290.07   12.00
  -2  -7  -4  307.27   13.20
   2  -7   4  326.47   14.60
  -2   7   4  296.97   14.60
   2  -7   4  312.77   14.20
   2   7  -4  303.67   14.80
  -2  -7  -4  271.57   13.20
  -2   7  -4  291.87   14.30
   2  -7  -4  287.97   14.50
   2   7   4  308.27   14.50
   2  -7  -4  287.27   12.20
  -2  -7   4  292.77   14.10
  -2  -7   4  289.77   12.60
   2  -7  -4  280.37   13.10
   2  -7  -4  293.27   13.60
   2  -8   4  424.66   18.90
  -2  -8  -4  396.26   16.00
  -2  -8  -4  400.26   17.10
   2   8  -4  417.36   19.10
   2  -8   4  433.76   18.50
  -2   8   4  397.56   18.80
  -2  -8  -4  409.96   17.90
   2   8   4  410.86   18.80
   2  -8  -4  410.66   17.90
   2  -8  -4  410.46   19.00
   2  -8  -4  415.76   16.40
   2  -8  -4  397.96   17.10
  -2   8  -4  387.86   18.40
  -2  -8   4  452.95   18.80
  -2  -9  -4  347.77   17.00
  -2   9   4  330.37   17.70
   2   9  -4  326.77   17.50
   2  -9   4  372.96   18.00
   2  -9   4  356.46   17.20
  -2  -9  -4  360.66   15.20
  -2  -9  -4  361.56   16.30
   2  -9  -4  337.77   15.10
  -2  -9   4  312.97   16.90
   2  -9  -4  330.57   16.60
   2  -9  -4  335.17   15.70
   2  -9  -4  358.06   18.20
  -2   9  -4  359.76   17.60
   2   9   4  334.77   17.60
   2 -10   4  303.87   16.60
   2 -10   4  323.27   17.70
   2  10  -4  314.47   17.40
  -2 -10  -4  322.97   15.50
  -2 -10  -4  330.67   17.20
  -2 -10  -4  334.07   16.20
   2  10  -4  287.57   15.70
  -2  10   4  302.27   18.10
  -2  10  -4  314.87   17.40
  -2 -10   4  283.47   16.80
   2 -10  -4  294.37   17.50
   2 -10  -4  307.17   16.40
   2  10   4  306.37   17.80
  -2  10  -4  309.77   17.10
   2 -10  -4  307.57   14.80
  -2 -11  -4   80.79   10.00
  -2 -11  -4   62.89   10.40
   2  11  -4   70.19    9.50
  -2  11   4   78.59   11.10
   2 -11   4   92.89   11.20
   2  11  -4   66.89   10.00
   2 -11   4   89.49   10.70
   2 -11  -4   93.19   11.60
  -2  11  -4   69.19    9.60
  -2 -11   4   84.69   10.60
   2  11   4   78.29   10.90
   2 -11  -4   80.99   10.40
  -2  11  -4   75.09   10.30
  -2  11  -4  101.59   11.40
  -2   0  -5  224.98    9.80
   2   0  -5  222.68    9.40
  -2   0   5  210.98    8.80
   2   0   5  226.18    9.00
  -2   0   5  233.68   10.00
  -2   0   5  219.38    8.90
   2   0   5  217.68    8.90
  -2   1   5 3165.98   94.99
   2   1  -5 2936.41   94.99
  -2   1   5 3157.68   96.49
  -2  -1  -5 3009.70   96.49
   2  -1   5 3032.80   94.69
   2   1  -5 3034.60   93.59
  -2   1   5 3167.08   95.29
  -2   1   5 3225.18   95.19
   2  -1   5 3157.58   95.49
   2  -1   5 3149.98   94.59
  -2   1  -5 2983.20   95.59
  -2  -1   5 3177.68   96.09
   2  -1  -5 2941.51   95.59
   2   1   5 3119.39   94.59
  -2   1  -5 2998.70   94.39
   2  -1  -5 3024.90   93.49
  -2   1  -5 2960.90   93.69
  -2  -1   5 3144.39   95.29
  -2   1  -5 2906.41   94.69
  -2  -1   5 3154.18   94.99
   2   1   5 3241.18   94.69
   2  -2   5  871.01   27.50
  -2   2   5  882.21   29.20
   2   2  -5  896.51   27.70
   2   2  -5  839.22   27.20
   2  -2   5  842.62   28.50
   2   2  -5  849.41   28.10
  -2   2   5  881.61   28.30
  -2   2   5  902.31   28.70
   2  -2   5  869.11   28.90
  -2  -2  -5  890.21   28.60
   2  -2   5  848.72   28.10
  -2  -2   5  903.11   29.50
   2   2   5  880.91   28.70
  -2   2  -5  852.11   28.60
  -2   2  -5  854.91   29.30
   2  -2  -5  881.11   27.80
  -2   2  -5  875.81   27.80
   2   2   5  865.21   28.00
   2  -2  -5  856.41   27.70
  -2  -2   5  871.61   29.00
  -2  -2   5  867.61   28.40
   2   2   5  887.51   28.40
  -2  -2   5  878.61   28.20
  -2   2  -5  872.11   28.80
   2  -2  -5  856.81   29.70
   2  -3   5  429.36   16.10
   2   3  -5  458.05   16.40
   2  -3   5  424.96   15.60
  -2   3   5  437.86   16.70
   2  -3   5  416.76   16.00
   2  -3   5  423.26   15.60
  -2   3   5  441.26   15.20
   2   3  -5  485.35   16.20
  -2  -3  -5  465.35   16.10
   2   3  -5  462.95   15.30
  -2   3   5  441.76   15.80
   2  -3   5  417.76   15.30
  -2  -3   5  437.26   16.30
  -2   3  -5  464.35   15.50
  -2   3  -5  465.35   16.60
  -2   3  -5  469.05   15.60
  -2  -3   5  434.86   15.50
   2  -3  -5  468.65   16.10
   2  -3  -5  466.25   15.60
  -2  -3   5  435.16   16.00
   2   3   5  454.85   15.90
   2   3   5  439.36   16.50
  -2   4   5   90.89    5.20
   2   4  -5   86.59    5.90
  -2  -4  -5   83.99    4.00
  -2  -4  -5   91.39    5.00
   2   4  -5   86.99    5.10
  -2  -4  -5   90.99    4.50
   2  -4   5   88.39    5.40
   2  -4   5   94.99    5.50
  -2  -4  -5   89.99    5.60
  -2   4   5   91.89    6.40
   2  -4   5   85.19    5.60
   2   4  -5   91.09    6.30
   2  -4   5   84.09    5.40
   2  -4  -5   78.99    5.90
   2  -4  -5   79.19    4.90
  -2  -4   5   83.59    4.80
   2   4   5   87.59    5.20
   2   4   5   91.29    6.20
  -2  -4   5   99.39    6.00
  -2   4  -5   84.49    6.10
   2  -4  -5   89.49    5.30
  -2  -4   5   85.29    5.70
  -2   4  -5   83.09    5.20
  -2  -5  -5  204.98    8.60
   2   5  -5  237.18   10.00
  -2   5   5  236.68    9.30
   2  -5   5  238.58   10.60
  -2  -5  -5  220.38   10.10
   2   5  -5  241.48   11.60
  -2  -5  -5  217.78    9.70
   2  -5   5  248.48   10.30
   2  -5   5  231.68   10.20
  -2   5   5  234.28   11.30
  -2   5  -5  215.18    9.60
   2   5   5  239.38   11.30
  -2  -5   5  228.38    8.90
  -2   5  -5  240.98   11.30
   2  -5  -5  232.08   10.00
   2  -5  -5  229.38   10.10
   2  -5  -5  218.28    8.90
   2   5   5  233.38    9.50
   2  -5  -5  226.28   11.10
  -2  -5   5  236.28   10.30
  -2  -5   5  238.98   10.80
   2  -6   5  721.63   26.70
   2  -6   5  752.12   25.80
  -2  -6  -5  710.93   26.30
  -2   6   5  739.53   27.60
   2   6  -5  762.82   27.80
  -2  -6  -5  739.83   24.90
   2  -6   5  765.32   26.90
  -2  -6  -5  737.53   26.20
   2   6  -5  760.92   26.10
   2   6   5  742.23   24.60
   2  -6  -5  744.23   27.40
  -2   6  -5  735.93   27.60
   2  -6  -5  759.42   26.20
   2  -6  -5  731.13   24.80
   2  -6  -5  716.43   25.90
   2   6   5  748.43   27.60
  -2  -6   5  797.52   27.40
  -2  -6   5  784.82   26.40
  -2  -7  -5  518.75   19.20
  -2   7   5  532.95   22.20
   2  -7   5  535.55   21.70
  -2  -7  -5  560.24   21.00
   2   7  -5  575.04   22.80
  -2  -7  -5  542.65   20.80
   2  -7   5  524.65   21.50
   2   7   5  541.05   22.30
   2  -7  -5  560.54   22.40
  -2  -7   5  556.34   21.80
   2  -7  -5  570.34   21.20
   2  -7  -5  543.15   19.50
  -2   7  -5  518.25   21.90
   2  -7  -5  532.55   20.70
  -2  -7   5  547.55   20.50
  -2   8   5   57.39    8.00
   2  -8   5   46.70    6.70
   2   8  -5   58.79    7.80
   2  -8   5   53.69    7.30
  -2  -8  -5   66.29    6.10
  -2  -8  -5   59.89    7.00
  -2  -8  -5   56.69    6.90
  -2  -8   5   46.20    6.90
   2  -8  -5   54.09    6.50
   2  -8  -5   58.89    5.80
   2   8   5   42.70    7.00
   2  -8  -5   49.30    6.50
   2  -8  -5   54.39    7.70
  -2   8  -5   66.99    8.20
   2  -9   5  717.13   28.40
  -2  -9  -5  683.33   25.40
   2   9  -5  707.23   29.10
  -2  -9  -5  681.23   26.70
  -2  -9  -5  711.93   27.80
  -2   9   5  713.53   29.20
   2  -9   5  777.22   29.10
   2   9   5  717.53   29.20
   2  -9  -5  687.53   25.70
  -2  -9   5  726.93   28.30
   2  -9  -5  674.93   28.90
   2  -9  -5  689.93   27.70
  -2   9  -5  677.73   28.40
   2  -9  -5  691.93   26.80
   2 -10   5   62.49    8.50
  -2 -10  -5   51.19    8.10
  -2 -10  -5   66.79    8.20
   2  10  -5   49.00    8.20
   2 -10   5   62.29    9.10
  -2 -10  -5   61.39    7.30
  -2  10   5   52.29    9.00
   2 -10  -5   57.59    8.10
   2 -10  -5   65.59    7.30
  -2  10  -5   54.49    8.80
   2 -10  -5   50.39    8.80
  -2 -10   5   42.90    7.60
   2  10   5   53.89    9.10
  -2  10  -5   57.79    8.80
  -2  11   5  124.69   14.00
   2  11  -5  134.49   11.60
   2  11  -5  119.29   12.00
  -2 -11  -5  149.19   11.90
  -2 -11  -5  150.28   12.50
   2 -11   5  129.09   11.70
  -2 -11  -5  130.39   13.60
   2 -11   5  127.09   12.40
  -2  11  -5  119.29   12.60
   2  11   5  116.49   13.30
   2 -11  -5  135.59   13.10
  -2 -11   5  117.99   11.70
  -2  11  -5  122.19   12.20
   2 -11  -5  143.39   12.40
  -2   0   6 2799.32   86.89
  -2   0   6 2783.52   88.19
   2   0   6 2813.12   88.29
   2   0   6 2878.61   88.29
  -2   0   6 2820.82   86.79
  -2   0  -6 2798.72   88.29
   2  -1   6   53.09    4.30
  -2   1   6   55.39    5.40
   2  -1   6   56.99    5.10
  -2   1   6   52.89    4.40
   2  -1   6   50.59    4.30
   2   1  -6   53.79    3.30
  -2   1   6   50.09    4.20
  -2   1  -6   63.29    4.80
  -2  -1   6   48.10    4.20
  -2  -1   6   48.00    4.90
   2   1   6   49.00    4.40
  -2   1  -6   61.39    4.00
  -2  -1   6   48.20    4.30
   2   1   6   49.00    4.10
  -2   1  -6   63.99    3.70
   2  -1  -6   58.19    3.00
   2  -2   6 1907.01   59.89
   2   2  -6 1805.12   59.09
   2  -2   6 1938.71   60.59
   2   2  -6 1872.31   58.59
  -2   2   6 1936.81   59.19
  -2   2   6 1936.81   60.09
   2  -2   6 1880.11   59.49
   2  -2   6 1972.30   58.39
  -2   2   6 1993.50   59.69
   2   2  -6 1795.12   58.09
   2  -2  -6 1861.81   58.89
  -2   2  -6 1830.42   59.99
   2   2   6 1940.31   59.99
  -2  -2   6 1913.61   59.89
  -2  -2   6 1881.91   59.29
  -2   2  -6 1832.92   59.19
  -2   2  -6 1797.22   59.59
   2   2   6 1928.61   59.69
  -2  -2   6 1932.11   58.59
  -2  -2   6 1936.51   60.69
   2   2   6 1935.71   59.39
  -2   2  -6 1805.02   58.29
   2  -2  -6 1863.41   58.69
   2  -3   6 1101.29   35.70
   2  -3   6 1114.19   35.00
  -2   3   6 1094.09   36.70
   2  -3   6 1102.29   36.50
   2  -3   6 1070.09   36.10
  -2  -3  -6 1075.49   35.80
   2   3  -6 1073.19   36.10
   2   3  -6 1098.79   35.60
   2  -3   6 1103.59   35.30
  -2   3   6 1138.39   35.90
   2   3  -6 1080.19   34.90
  -2   3   6 1136.19   35.30
   2   3   6 1109.19   36.60
  -2  -3   6 1065.79   35.50
  -2  -3   6 1095.59   36.40
   2  -3  -6 1094.29   35.40
  -2  -3   6 1131.39   37.00
   2  -3  -6 1101.59   35.60
  -2   3  -6 1051.69   36.20
  -2   3  -6 1092.29   35.10
  -2  -3   6 1126.69   35.60
   2   3   6 1132.49   35.90
   2   4  -6  133.79    6.50
   2  -4   6  133.19    6.80
  -2   4   6  125.19    5.90
  -2  -4  -6  128.69    6.10
   2  -4   6  131.59    6.80
  -2   4   6  137.79    6.90
   2  -4   6  123.39    7.20
   2  -4   6  121.49    6.70
  -2  -4  -6  135.89    7.10
   2  -4   6  137.69    7.40
   2   4  -6  139.69    7.90
  -2   4   6  137.79    8.10
  -2  -4   6  128.89    7.20
   2  -4  -6  128.39    7.20
  -2  -4   6  130.49    7.50
   2  -4  -6  137.39    6.90
   2   4   6  132.49    6.90
  -2   4  -6  129.89    7.70
  -2   4  -6  132.19    6.60
  -2  -4   6  131.99    6.50
   2   4   6  127.29    7.70
  -2  -4   6  138.99    7.80
  -2   4  -6  135.69    6.70
   2   5  -6  102.09    7.80
   2  -5   6  108.39    6.30
   2   5  -6  110.69    6.40
  -2  -5  -6  124.19    6.40
  -2   5   6  113.39    6.20
   2  -5   6  112.19    6.90
   2  -5   6  118.09    7.00
  -2   5   6  116.39    8.00
  -2  -5  -6  121.29    7.00
  -2  -5  -6  111.69    5.30
   2  -5   6  107.39    6.90
   2  -5   6  115.99    6.80
   2  -5  -6  107.09    6.60
   2   5   6  113.19    7.80
   2   5   6  115.89    6.30
   2  -5  -6  106.09    5.20
   2  -5  -6  109.69    5.30
  -2  -5   6  106.19    7.10
   2  -5  -6  115.99    7.50
  -2  -5   6  104.19    5.80
  -2   5  -6  114.09    7.80
   2  -5  -6  111.69    6.30
  -2  -5   6  111.69    7.20
  -2   5  -6  103.09    6.30
  -2  -6  -6  343.57   14.20
   2  -6   6  322.37   13.60
  -2   6   6  311.17   15.20
   2  -6   6  305.97   13.90
   2  -6   6  321.67   14.10
   2  -6   6  314.47   12.80
   2   6  -6  340.07   13.50
  -2  -6  -6  333.47   12.30
   2  -6   6  332.27   13.70
  -2   6   6  304.97   12.50
  -2  -6  -6  338.97   13.70
   2   6  -6  344.57   15.40
  -2   6  -6  325.97   13.50
   2  -6  -6  325.77   12.10
  -2  -6   6  314.07   14.40
  -2  -6   6  308.77   13.90
   2  -6  -6  303.57   13.40
  -2   6  -6  366.26   15.50
   2  -6  -6  334.77   13.50
   2   6   6  318.47   14.90
   2  -6  -6  314.97   14.60
   2   6   6  319.87   12.40
  -2  -7  -6  165.08    9.90
  -2  -7  -6  179.88    8.70
   2  -7   6  178.18   10.40
   2  -7   6  190.28   10.70
   2   7  -6  167.88   11.30
  -2  -7  -6  172.88   10.10
  -2   7   6  186.08   11.60
  -2  -7   6  178.58   10.00
   2  -7  -6  171.68    9.90
   2  -7  -6  173.18   11.10
  -2  -7   6  184.88   10.70
  -2   7  -6  186.68   11.30
   2  -7  -6  173.68    9.90
   2   7   6  194.58   11.90
   2  -7  -6  178.18    8.70
   2  -8   6  547.25   22.10
  -2  -8  -6  550.54   21.70
   2   8  -6  516.85   22.90
  -2   8   6  528.75   23.30
  -2  -8  -6  509.35   21.00
  -2  -8  -6  530.25   19.60
   2  -8   6  562.54   22.50
   2  -8  -6  509.95   20.90
   2   8   6  536.65   23.30
   2  -8  -6  518.65   22.80
   2  -8  -6  506.55   19.60
  -2  -8   6  545.35   22.40
  -2   8  -6  493.25   22.50
   2  -8  -6  539.35   21.50
  -2  -9  -6   16.80    4.50
   2  -9   6   18.40    5.90
  -2  -9  -6   13.20    5.30
   2  -9   6   10.10    4.90
  -2  -9  -6    7.20    4.80
   2   9  -6   10.50    5.70
  -2   9   6   18.10    6.60
  -2   9  -6    6.20    5.00
   2   9   6   14.80    6.30
   2  -9  -6    8.30    4.80
  -2  -9   6    8.30    4.90
   2  -9  -6   11.10    5.50
   2  -9  -6   11.30    4.30
   2  -9  -6   17.80    5.40
  -2 -10  -6  232.88   15.60
  -2 -10  -6  207.18   13.70
  -2 -10  -6  240.98   12.70
   2  10  -6  218.08   14.90
   2 -10   6  205.88   13.70
  -2  10   6  215.88   15.90
  -2 -10  -6  234.28   14.20
   2 -10   6  238.38   14.90
   2 -10  -6  214.48   13.10
   2  10   6  196.58   15.40
   2 -10  -6  234.78   15.20
  -2 -10   6  209.38   14.00
   2 -10  -6  238.88   14.30
   2 -10  -6  210.88   12.10
  -2  10  -6  219.58   14.80
  -2 -11  -6   85.79   10.40
  -2 -11  -6   89.99   10.30
   2  11  -6   79.29   10.70
   2 -11   6   71.59   10.20
  -2 -11  -6   97.79   11.80
  -2  11   6   95.69   12.80
   2 -11   6   71.19    9.60
   2  11   6   82.39   11.80
   2 -11  -6   80.59    8.90
  -2  11  -6   77.69   11.10
   2 -11  -6   73.19   10.60
   2 -11  -6   88.69   10.40
  -2  11  -6   75.69   10.90
  -2 -11   6   70.39    9.90
   2   0   7 2104.99   66.19
   2   0   7 2111.19   67.69
  -2   0   7 2081.99   65.69
   2   0   7 2064.79   66.09
  -2   0   7 2106.89   67.49
  -2   0   7 2064.99   65.79
  -2   1   7 1322.17   43.60
  -2   1   7 1327.17   41.80
   2  -1   7 1288.27   41.60
   2  -1   7 1252.67   41.70
   2  -1   7 1290.07   43.00
  -2   1   7 1296.07   41.60
   2   1   7 1304.97   41.70
  -2   1  -7 1199.98   40.80
  -2  -1   7 1273.87   41.90
  -2  -1   7 1299.87   43.20
  -2  -1   7 1311.97   41.60
   2   1   7 1274.07   41.50
  -2   1  -7 1244.48   40.40
  -2   2   7  409.66   15.00
   2  -2   7  419.86   16.50
   2  -2   7  414.46   13.70
  -2   2   7  419.36   15.40
   2   2  -7  380.66   13.50
  -2   2   7  424.06   15.70
   2  -2   7  408.96   15.60
   2   2  -7  389.86   14.60
   2  -2   7  430.36   15.40
  -2  -2   7  399.86   15.10
  -2   2  -7  380.56   15.40
  -2   2  -7  380.16   13.70
  -2  -2   7  428.46   15.70
  -2  -2   7  416.46   16.50
   2   2   7  424.96   15.20
   2  -2  -7  385.96   14.40
   2   2   7  426.46   15.60
   2  -2  -7  384.36   14.00
  -2  -2   7  406.86   13.70
  -2   2  -7  380.96   14.70
  -2   3   7  174.08    8.40
   2   3  -7  147.79    8.10
  -2   3   7  201.38    9.40
   2  -3   7  189.98    9.30
   2  -3   7  172.58    8.70
  -2  -3  -7  165.08    8.20
   2  -3   7  168.68    8.30
  -2   3   7  182.28    7.90
   2   3  -7  157.18    7.60
   2  -3   7  181.68    7.40
   2   3  -7  165.58    7.10
  -2  -3   7  175.88    8.90
  -2   3  -7  160.68    7.30
  -2   3  -7  142.99    8.20
  -2  -3   7  187.98    9.50
  -2  -3   7  180.18    7.70
   2   3   7  180.08    8.90
   2   3   7  157.38    8.20
  -2  -3   7  168.88    8.10
   2  -3  -7  156.48    7.60
   2  -3  -7  162.38    7.70
  -2  -4  -7  169.68    8.80
   2   4  -7  177.98    8.20
   2  -4   7  189.58    9.40
   2  -4   7  185.08    8.30
   2  -4   7  189.28    8.90
  -2   4   7  195.88   10.10
   2  -4   7  176.38    8.40
  -2   4   7  187.28    8.00
   2   4  -7  181.88    9.50
  -2   4   7  187.58    8.80
   2  -4   7  198.78    9.70
  -2   4  -7  177.98    8.30
  -2  -4   7  192.58    8.60
  -2  -4   7  192.18    9.50
   2  -4  -7  179.78    8.80
  -2   4  -7  170.88    9.40
   2   4   7  189.28    9.90
   2   4   7  199.28    9.10
  -2   4  -7  191.78    8.40
   2  -4  -7  175.98    8.50
  -2  -4   7  187.78    9.80
  -2  -4   7  189.08    8.80
   2  -5   7  316.17   13.70
  -2   5   7  335.77   12.90
   2  -5   7  316.37   13.10
   2   5  -7  333.47   13.00
   2  -5   7  306.17   13.20
  -2   5   7  338.47   14.90
   2   5  -7  326.87   14.60
  -2  -5  -7  305.87   13.30
  -2  -5  -7  285.97   12.30
   2  -5   7  338.67   14.10
   2  -5   7  314.27   13.00
   2   5   7  332.47   14.70
  -2   5  -7  330.67   14.40
  -2   5  -7  319.57   12.90
  -2  -5   7  329.07   14.00
   2   5   7  314.47   12.90
  -2  -5   7  323.17   13.60
  -2  -5   7  301.77   12.40
  -2  -5   7  335.17   14.40
   2  -5  -7  325.77   12.50
   2  -5  -7  315.97   13.70
   2  -5  -7  330.77   13.30
   2  -6   7  117.59    7.80
   2   6  -7  104.69    8.60
  -2   6   7  126.09    9.50
   2  -6   7  113.29    7.60
   2  -6   7  102.89    7.60
  -2  -6  -7   96.09    5.70
  -2  -6  -7   95.89    6.90
  -2  -6  -7  113.89    7.90
   2   6  -7  120.49    7.50
   2  -6   7  100.29    7.40
  -2   6   7  125.39    7.00
   2  -6   7  108.49    7.10
   2  -6  -7  105.39    7.30
   2   6   7  112.09    9.00
   2  -6  -7  112.89    6.00
  -2  -6   7  119.79    8.00
  -2   6  -7   97.79    7.00
   2  -6  -7  105.39    7.00
   2   6   7  111.09    6.70
   2  -6  -7  112.89    8.20
  -2  -6   7  116.79    8.10
  -2   6  -7  109.49    8.50
   2  -7   7   69.99    7.00
   2  -7   7   77.79    7.60
   2   7  -7   80.39    8.50
  -2  -7  -7   69.29    6.90
  -2  -7  -7   75.09    5.60
  -2  -7  -7   64.29    7.10
  -2   7   7   85.89    9.10
  -2   7  -7   88.79    8.40
   2  -7  -7   71.29    7.20
   2  -7  -7   77.59    5.80
  -2  -7   7   84.09    7.70
   2  -7  -7   70.99    7.80
   2  -7  -7   86.09    7.10
  -2  -7   7   79.19    7.40
   2   7   7   75.89    8.80
  -2  -8  -7  122.19    9.30
   2  -8   7  159.78   10.70
  -2  -8  -7  135.09    9.70
  -2  -8  -7  149.59    8.30
   2  -8   7  139.59    9.80
  -2   8   7  144.29   11.70
   2   8  -7  115.79   10.70
   2  -8  -7  133.69    9.50
  -2   8  -7  118.29   10.50
   2   8   7  145.89   11.60
  -2  -8   7  131.89    9.90
   2  -8  -7  128.79    9.50
   2  -8  -7  143.39    8.30
   2  -8  -7  141.39   10.90
   2   9  -7  116.19   11.50
  -2  -9  -7  147.39    9.00
  -2  -9  -7  128.49   10.20
   2  -9   7  131.49   11.20
  -2  -9  -7  141.99   10.60
   2  -9   7  148.69   10.60
  -2   9   7  127.89   12.50
   2  -9  -7  131.29   10.20
   2   9   7  133.69   12.00
  -2   9  -7  125.29   11.30
   2  -9  -7  127.09   11.40
   2  -9  -7  118.19    8.60
   2  -9  -7  137.09   10.20
  -2  -9   7  137.39   10.90
  -2 -10  -7   20.00    6.40
  -2  10   7   16.60    7.60
   2 -10   7   16.50    6.60
   2 -10   7   14.30    5.70
   2  10  -7   20.40    6.90
  -2 -10  -7   27.70    7.50
  -2 -10  -7   20.90    5.60
  -2 -10  -7   13.90    5.80
   2 -10  -7   19.70    5.30
   2  10   7   19.00    7.40
  -2 -10   7   12.10    5.80
  -2  10  -7    8.20    5.70
   2 -10  -7   21.20    6.20
   2 -10  -7   23.20    7.10
   2 -10  -7   28.00    6.60
  -2 -11  -7  162.18   11.20
  -2 -11  -7  145.39   13.80
   2  11  -7  168.78   14.00
  -2 -11  -7  124.99   12.40
  -2 -11  -7  150.58   12.90
   2 -11   7  134.49   12.30
  -2  11   7  134.59   15.00
   2 -11   7  150.28   13.40
   2 -11  -7  180.68   14.00
   2 -11  -7  168.18   11.70
  -2  11  -7  146.19   13.50
   2 -11  -7  166.48   14.20
  -2 -11   7  131.09   12.20
  -2  11  -7  148.09   13.90
   2  11   7  125.49   14.40
  -2   0   8  126.49    7.10
   2   0   8  119.29    7.20
  -2   0   8  114.69    8.20
  -2   0   8  107.19    6.80
   2   0   8  124.19    7.20
   2  -1   8 1570.54   50.99
  -2   1   8 1566.54   50.39
   2  -1   8 1559.24   50.69
  -2   1   8 1578.54   52.49
  -2   1   8 1542.75   50.19
   2  -1   8 1573.24   52.29
  -2   1  -8 1492.65   49.30
   2   1   8 1572.94   50.59
  -2  -1   8 1575.74   50.59
  -2  -1   8 1572.14   52.09
   2   1   8 1572.04   50.79
  -2  -1   8 1573.04   50.29
   2   2  -8  123.79    5.20
  -2   2   8  121.49    7.20
  -2   2   8  123.69    6.90
   2  -2   8  128.99    7.30
  -2   2   8  133.69    7.70
   2   2  -8  115.89    6.30
   2  -2   8  118.49    7.30
   2  -2   8  119.29    8.10
  -2  -2   8  125.19    8.30
   2   2   8  110.99    6.70
  -2  -2   8  134.89    7.20
   2  -2  -8  119.59    5.50
   2  -2  -8  126.89    6.30
  -2  -2   8  124.39    7.60
  -2   2  -8  114.59    7.10
   2   2   8  117.29    7.20
  -2   2  -8  124.19    5.60
  -2   2  -8  123.69    6.50
   2  -3   8  151.98    6.80
   2   3  -8  155.98    6.90
   2  -3   8  192.98    9.70
   2   3  -8  140.49    7.90
   2   3  -8  157.48    7.30
  -2   3   8  163.68    7.90
  -2   3   8  160.38    8.40
   2  -3   8  177.48    8.60
   2  -3   8  155.48    8.70
  -2  -3  -8  147.99    8.00
  -2   3   8  175.78    9.20
   2   3   8  152.18    7.80
  -2   3  -8  137.59    8.10
  -2  -3   8  169.98    9.00
  -2   3  -8  139.39    7.00
   2  -3  -8  140.19    7.40
   2   3   8  160.28    8.80
  -2  -3   8  146.59    7.90
   2   3   8  148.19    8.30
  -2  -3   8  161.38    7.10
   2  -3  -8  138.99    7.20
  -2  -3   8  194.38   10.00
  -2   4   8  182.78    9.00
   2   4  -8  169.58    8.20
   2  -4   8  176.08    9.10
  -2   4   8  180.58    8.20
   2  -4   8  197.28   10.30
   2  -4   8  171.58    8.10
   2  -4   8  173.28    7.90
   2   4  -8  182.58    9.60
  -2  -4  -8  166.88    8.80
   2  -4   8  176.18    9.50
  -2   4   8  186.48   10.10
   2   4   8  190.78   10.10
  -2   4  -8  179.08    9.40
  -2  -4   8  173.98    8.40
   2   4   8  176.58    9.10
  -2  -4   8  170.48    9.90
  -2  -4   8  192.98    9.80
  -2   4  -8  168.68    8.20
  -2   4  -8  170.68    8.10
  -2  -4   8  169.08    8.60
   2  -4  -8  180.08    8.70
   2  -4  -8  179.18    8.80
   2  -5   8  174.28    9.30
  -2   5   8  152.78    9.80
  -2  -5  -8  133.19    7.10
   2  -5   8  162.58    8.10
   2  -5   8  158.18    8.20
   2  -5   8  164.68    9.40
   2   5  -8  145.39    9.50
   2   5  -8  148.29    8.00
   2  -5   8  151.78    8.50
  -2   5   8  148.59    8.10
  -2  -5  -8  147.59    8.60
   2   5   8  148.89    9.90
  -2  -5   8  142.09    7.80
   2  -5  -8  142.59    8.60
  -2  -5   8  150.68    9.50
   2   5   8  138.69    8.10
  -2   5  -8  149.69    8.00
   2  -5  -8  127.39    8.00
  -2   5  -8  170.98    9.70
  -2  -5   8  134.19    8.00
  -2  -5   8  157.28    9.20
   2  -6   8   83.99    6.70
  -2  -6  -8   73.49    7.00
   2  -6   8   88.19    6.90
  -2   6   8   87.69    6.30
   2  -6   8   82.09    7.40
  -2  -6  -8   65.79    4.80
   2   6  -8   75.79    8.20
   2   6  -8   80.89    6.80
   2  -6   8   92.69    7.50
   2  -6   8   96.59    7.00
  -2   6   8   82.99    8.30
  -2  -6  -8   66.49    6.00
   2  -6  -8   75.99    6.20
   2  -6  -8   80.49    7.40
  -2  -6   8   96.59    7.80
   2   6   8   89.19    6.60
  -2  -6   8   90.19    7.80
   2  -6  -8   72.99    6.80
   2   6   8   90.19    8.60
  -2  -6   8   80.89    6.80
   2  -6  -8   79.19    5.20
  -2   6  -8   73.19    8.10
  -2   6  -8   69.69    6.40
  -2  -7  -8   95.39    7.70
   2  -7   8   99.59    8.40
  -2  -7  -8   95.29    6.40
  -2  -7  -8  107.49    8.50
  -2   7   8  108.89    7.10
   2   7  -8  109.89    9.60
   2  -7   8   96.39    7.80
  -2   7   8  103.59    9.90
   2  -7   8  115.99    8.50
  -2   7  -8  102.19    9.30
   2   7   8   94.89    9.60
  -2  -7   8  113.49    8.90
   2  -7  -8  102.39    6.40
  -2  -7   8  102.99    8.60
  -2  -7   8  103.49    8.30
   2  -7  -8  103.09    8.80
   2  -7  -8   97.39    8.10
   2  -7  -8   86.49    7.50
  -2  -8  -8  191.58   11.00
  -2   8   8  170.68   13.10
   2  -8   8  168.28   10.80
   2  -8   8  179.48   11.70
  -2  -8  -8  173.48   11.20
  -2  -8  -8  183.28    9.40
   2   8  -8  183.28   12.70
   2  -8  -8  153.78   10.50
  -2   8  -8  162.38   12.10
   2   8   8  166.68   12.90
   2  -8  -8  177.48   10.70
   2  -8  -8  176.28    9.20
   2  -8  -8  165.88   11.70
  -2  -8   8  167.38   11.10
   2   9  -8   29.10    7.30
   2  -9   8   39.80    6.70
  -2  -9  -8   36.00    6.50
  -2  -9  -8   32.10    7.20
  -2  -9  -8   24.80    5.10
  -2  -9  -8   33.20    6.60
   2  -9   8   35.30    7.00
  -2   9   8   36.10    8.40
   2  -9  -8   39.70    6.60
   2  -9  -8   29.50    7.00
   2   9   8   33.00    7.90
   2  -9  -8   37.90    6.90
  -2  -9   8   24.40    6.40
  -2   9  -8   34.00    7.20
   2  -9  -8   38.40    5.60
   2 -10   8   48.10    8.20
  -2 -10  -8   48.20    8.60
  -2  10   8   47.60    9.50
   2 -10   8   42.90    7.90
  -2 -10  -8   38.80    7.20
   2  10  -8   34.30    8.00
  -2 -10  -8   52.59    6.80
  -2 -10  -8   49.50    8.10
   2 -10  -8   41.50    6.40
   2  10   8   42.20    9.00
  -2 -10   8   36.80    7.20
  -2  10  -8   46.80    8.50
   2 -10  -8   39.90    7.30
   2 -10  -8   49.20    7.90
   2 -10  -8   52.39    8.80
  -2   0   9 1166.18   38.80
   2   0   9 1138.09   38.50
  -2   0   9 1130.09   40.60
  -2   0   9 1165.98   38.60
   2   0   9 1155.78   38.50
   2  -1   9  953.70   32.70
  -2   1   9  906.21   32.00
   2  -1   9  946.91   32.50
   2  -1   9  935.21   34.20
  -2   1   9  935.91   34.30
  -2   1   9  944.51   32.00
   2   1   9  956.30   32.40
  -2  -1   9  923.11   33.80
   2   1   9  950.60   32.60
  -2  -1   9  942.21   32.40
  -2   1  -9  949.71   31.00
  -2  -1   9  934.41   31.90
   2   2  -9  173.28    6.80
   2  -2   9  156.28    9.00
   2   2  -9  167.98    6.70
  -2   2   9  169.28    8.60
   2  -2   9  166.48   10.10
   2   2  -9  166.08    7.80
   2  -2   9  165.38    8.90
  -2   2   9  152.58    8.70
  -2   2  -9  167.98    6.90
   2  -2  -9  175.98    8.00
   2   2   9  187.08    8.90
  -2   2  -9  158.58    6.40
  -2   2  -9  173.48    8.00
   2  -2  -9  158.48    6.80
  -2  -2   9  164.88    9.20
   2   2   9  160.28    8.90
  -2  -2   9  155.18   10.00
  -2  -2   9  169.98    8.80
  -2  -3  -9  202.68   10.00
  -2   3   9  216.68    9.80
   2  -3   9  216.18   11.60
  -2   3   9  208.98   10.30
   2   3  -9  207.08    9.80
   2  -3   9  218.38   10.80
  -2   3   9  205.48   10.90
   2   3  -9  210.58    8.60
   2  -3   9  213.48   10.40
   2  -3   9  204.68    8.30
  -2  -3   9  220.58   11.70
   2  -3  -9  204.38    8.90
   2   3   9  217.18   10.50
  -2   3  -9  221.78    8.90
  -2  -3   9  217.48   11.00
   2  -3  -9  199.48    9.40
  -2  -3   9  214.48   10.10
  -2  -3   9  195.08    8.40
  -2   3  -9  219.18   10.10
   2   3   9  210.38    9.80
   2  -4   9   83.89    7.10
   2   4  -9   78.69    5.60
  -2   4   9   94.59    7.80
   2  -4   9   85.09    6.70
   2   4  -9   80.09    6.90
  -2   4   9   71.99    5.70
   2  -4   9  103.69    7.90
  -2  -4   9   79.09    7.10
  -2   4  -9   86.09    5.80
   2   4   9   82.99    7.40
   2  -4  -9   80.49    6.10
  -2   4  -9   87.09    6.90
   2   4   9   70.49    6.50
  -2  -4   9   92.99    7.80
  -2   5   9  600.34   23.50
   2   5  -9  560.74   22.60
   2  -5   9  581.84   23.10
   2  -5   9  562.84   20.90
   2  -5   9  601.44   22.60
   2  -5   9  615.14   21.90
   2   5  -9  561.74   20.90
  -2  -5  -9  546.65   21.70
  -2   5   9  598.64   21.50
   2  -5  -9  542.55   21.20
  -2  -5   9  576.64   21.20
  -2   5  -9  600.64   21.00
   2   5   9  592.54   21.60
  -2  -5   9  569.24   21.10
  -2   5  -9  559.14   22.50
  -2  -5   9  578.34   23.40
  -2   5  -9  566.94   20.80
   2   5   9  574.44   23.10
  -2  -5   9  573.04   22.60
   2  -5  -9  583.24   21.70
   2  -6   9  185.38   10.80
   2  -6   9  160.98    9.40
   2   6  -9  187.48    9.80
  -2   6   9  163.18    9.10
   2  -6   9  163.88   10.90
  -2  -6  -9  151.88    9.80
  -2   6   9  160.98   11.30
   2   6  -9  171.08   11.30
  -2  -6  -9  157.58    8.60
   2  -6   9  161.98    9.70
   2   6   9  159.68    9.30
  -2   6  -9  178.08   11.10
   2  -6  -9  177.58    8.90
   2  -6  -9  180.78   10.50
  -2  -6   9  178.48   10.80
  -2  -6   9  175.38    9.70
   2  -6  -9  172.88    9.90
   2   6   9  165.78   11.40
  -2   6  -9  164.88    9.20
  -2  -6   9  165.18   10.90
   2  -7   9  167.58    9.90
  -2  -7  -9  138.79    7.50
  -2   7   9  139.09    8.50
  -2   7   9  155.98   11.80
  -2  -7  -9  136.89   10.20
   2  -7   9  158.48   10.40
  -2  -7  -9  163.18   10.30
  -2  -7  -9  145.19    9.10
   2   7  -9  143.99   11.20
  -2  -7   9  156.08   10.80
  -2  -7   9  147.39   10.40
   2  -7  -9  147.29    9.80
  -2   7  -9  145.09   10.90
   2   7   9  151.28   11.70
   2  -7  -9  143.09    9.00
   2  -7  -9  143.09    7.60
   2  -7  -9  143.39   10.30
  -2  -7   9  148.99    9.80
  -2   8   9   38.50    7.80
  -2  -8  -9   39.50    5.90
   2  -8   9   29.30    5.60
  -2  -8  -9   39.10    5.10
  -2  -8  -9   45.70    7.30
   2   8  -9   41.60    7.40
  -2  -8  -9   46.40    6.80
  -2   8  -9   36.30    6.90
   2  -8  -9   38.50    4.90
   2  -8  -9   47.20    6.80
   2  -8  -9   35.50    5.70
  -2  -8   9   27.80    5.70
   2   8   9   41.80    8.00
   2  -8  -9   45.70    7.10
   2  -9   9   41.20    6.80
  -2  -9  -9   43.30    6.90
  -2  -9  -9   46.10    5.90
  -2   9   9   54.19    9.40
  -2  -9  -9   50.19    8.20
   2   9  -9   44.00    8.40
  -2  -9  -9   59.19    8.10
   2  -9  -9   53.69    8.20
   2  -9  -9   42.10    6.70
  -2   9  -9   32.00    7.10
  -2  -9   9   37.80    6.80
   2  -9  -9   50.29    7.50
   2  -9  -9   50.39    5.90
   2   9   9   44.70    8.80
  -2 -10  -9  106.19   10.80
   2  10  -9  123.79   12.30
  -2 -10  -9  108.79   11.20
  -2  10   9  117.89   13.30
  -2 -10  -9  108.49    9.10
   2 -10   9  111.99   10.70
  -2 -10  -9  122.29   12.20
   2 -10  -9   98.99   10.90
   2 -10  -9  104.29   10.70
   2 -10  -9  110.09    9.30
  -2 -10   9  110.99   10.60
   2  10   9  115.59   13.30
   2 -10  -9  114.69   12.00
  -2  10  -9  115.99   12.00
   2   0  10 1793.42   58.09
  -2   0  10 1801.72   58.09
  -2   0  10 1739.03   60.19
  -2   0  10 1798.42   57.89
   2   0  10 1771.52   57.99
   2  -1  10   18.60    4.10
  -2   1  10   17.40    3.90
   2  -1  10   19.50    4.00
   2  -1  10   16.60    4.80
  -2   1  10   11.10    3.50
  -2   1  10   17.80    5.30
  -2  -1  10   16.00    3.80
   2   1  10   15.70    3.50
   2   1  10   18.90    4.00
  -2  -1  10   20.30    5.50
  -2  -1  10   17.70    4.00
  -2   2  10  861.31   29.70
  -2   2  10  854.01   29.90
   2  -2  10  838.12   31.70
   2  -2  10  852.31   30.10
   2   2 -10  840.82   27.30
   2   2 -10  858.51   27.30
   2   2 -10  851.11   28.60
   2  -2  10  860.81   30.40
  -2   2 -10  828.02   27.40
  -2   2 -10  855.11   28.70
  -2  -2  10  835.42   31.80
   2  -2 -10  846.22   28.80
   2   2  10  858.61   29.80
  -2  -2  10  883.31   30.60
  -2  -2  10  822.12   29.70
   2   2  10  865.41   30.20
   2   3 -10   54.59    5.50
   2  -3  10   59.59    7.00
   2   3 -10   61.79    4.50
  -2  -3 -10   56.89    5.70
  -2   3  10   54.69    6.00
   2  -3  10   53.19    5.90
  -2  -3 -10   57.19    4.50
  -2   3  10   62.19    6.50
   2  -3  10   51.29    6.10
  -2   3  10   50.59    5.40
   2   3  10   54.99    6.20
   2   3  10   56.69    5.60
  -2  -3  10   51.29    6.20
  -2  -3  10   56.49    6.00
   2  -3 -10   53.89    4.40
  -2   3 -10   56.49    4.60
  -2   3 -10   62.59    5.60
   2  -3 -10   56.59    5.10
  -2  -3  10   58.89    8.00
  -2  -4 -10  231.48   10.50
   2  -4  10  243.48   13.00
  -2   4  10  223.68   11.30
   2  -4  10  212.78   11.90
  -2   4  10  238.38   12.60
   2  -4  10  228.38   11.60
   2   4 -10  246.78   11.80
  -2   4  10  228.28   10.70
  -2  -4 -10  226.78   11.30
   2   4 -10  233.18   10.20
   2  -4 -10  232.98   10.90
  -2  -4  10  224.68   11.10
   2   4  10  238.38   11.80
  -2   4 -10  224.78   11.50
  -2   4 -10  234.38   10.30
  -2  -4  10  236.18   12.40
   2   4  10  220.48   12.40
   2  -4 -10  224.68   10.40
  -2  -4  10  239.38   13.10
   2  -5  10  433.26   19.50
  -2  -5 -10  420.26   17.70
  -2   5  10  417.96   16.70
   2   5 -10  449.06   19.00
  -2  -5 -10  420.96   17.40
   2   5 -10  424.86   17.00
  -2   5  10  449.95   17.70
   2  -5  10  452.15   18.30
   2  -5  10  456.65   19.00
  -2   5  10  425.46   19.20
  -2   5 -10  435.96   18.40
  -2   5 -10  430.06   16.80
   2   5  10  432.66   19.30
   2   5  10  448.66   18.00
  -2   5 -10  441.96   16.80
  -2  -5  10  424.96   19.50
   2  -5 -10  430.66   17.50
  -2  -5  10  433.36   18.80
   2  -5 -10  440.06   17.70
  -2  -5  10  442.86   17.40
   2   6 -10   34.00    5.40
  -2   6  10   47.50    7.30
  -2   6  10   39.10    5.40
   2  -6  10   36.00    6.50
  -2  -6 -10   41.60    6.10
  -2  -6 -10   22.40    5.10
   2   6 -10   31.20    6.30
   2  -6  10   34.70    5.90
  -2  -6  10   38.70    6.40
  -2  -6  10   43.30    7.60
   2   6  10   42.90    7.30
   2   6  10   32.80    5.30
  -2   6 -10   27.50    5.60
   2  -6 -10   36.80    5.80
  -2   6 -10   29.50    4.80
   2  -6 -10   37.50    5.70
  -2   7  10   31.10    7.30
  -2   7  10   33.80    5.10
   2   7 -10   29.00    6.20
  -2  -7 -10   23.20    3.70
   2  -7  10   24.10    7.60
   2  -7  10   28.70    5.90
  -2  -7 -10   23.70    5.50
  -2  -7 -10   35.70    6.30
   2  -7 -10   24.10    5.70
  -2   7 -10   20.60    5.50
  -2  -7  10   32.70    7.00
   2   7  10   31.40    6.90
   2  -7 -10   16.60    5.10
  -2  -7  10   22.40    5.70
  -2  -8 -10   38.60    7.00
  -2  -8 -10   44.80    5.20
   2   8 -10   46.70    8.40
  -2   8  10   41.40    8.20
  -2  -8 -10   41.10    6.80
   2   8  10   48.90    8.30
  -2  -8  10   31.80    7.20
   2  -8 -10   30.50    6.60
  -2   8 -10   32.70    7.10
   2  -8 -10   41.70    6.80
   2  -8 -10   31.20    4.80
   2   9 -10   56.89    9.50
  -2  -9 -10   71.49    7.10
  -2  -9 -10   75.89    9.60
  -2  -9 -10   81.09    9.40
  -2   9  10   84.69   11.40
   2   9  10   76.29   11.10
   2  -9 -10   76.99    8.90
   2  -9 -10   78.89    7.40
   2  -9 -10   85.99   10.10
  -2   9 -10   62.89    9.40
   2  10 -10  120.89   12.50
  -2 -10 -10  121.39    9.50
  -2 -10 -10  128.99   12.90
  -2  10  10  142.59   14.60
  -2 -10 -10  129.59   11.90
   2 -10 -10  112.09   11.50
  -2  10 -10  126.59   12.70
   2 -10 -10  114.19    9.50
   2 -10 -10  119.59   12.50
   2  10  10  120.49   13.90
  -2   0  11  457.65   21.10
   2   0  11  515.15   19.90
  -2   0  11  463.35   18.90
  -2   0  11  504.55   19.40
   2   0  11  476.05   19.60
  -2   1  11 1842.62   65.29
  -2   1  11 1917.41   62.79
   2  -1  11 1947.21   63.49
   2  -1  11 1894.41   65.59
   2  -1  11 1972.50   63.69
  -2   1  11 2014.60   62.89
  -2  -1  11 1976.80   63.29
   2   1  11 1970.10   63.59
  -2  -1  11 1931.01   62.69
   2   1  11 1940.71   63.19
  -2  -1  11 1869.01   65.09
  -2   2  11  168.48    9.40
   2  -2  11  161.18    9.90
   2   2 -11  154.28    8.10
  -2   2  11  160.08    9.60
   2  -2  11  169.98   11.20
   2  -2  11  170.48   10.00
  -2   2 -11  155.28    8.10
   2   2  11  164.68    9.80
   2  -2 -11  156.48    8.30
  -2   2 -11  152.48    7.00
  -2  -2  11  161.58   10.00
   2   2  11  165.08    9.40
  -2  -2  11  163.48    9.50
  -2  -2  11  172.48   11.30
   2  -3  11 1129.39   41.20
  -2  -3 -11 1151.68   38.70
   2   3 -11 1177.98   38.50
  -2   3  11 1160.08   39.20
   2   3 -11 1151.78   36.70
   2  -3  11 1105.59   39.20
  -2   3  11 1141.69   38.60
   2  -3  11 1090.99   39.50
  -2  -3  11 1120.09   38.90
   2  -3 -11 1146.59   38.20
  -2  -3  11 1135.99   39.90
   2   3  11 1160.68   39.40
  -2   3 -11 1172.18   37.00
  -2  -3  11 1094.99   41.20
   2   3  11 1126.29   38.60
  -2   3 -11 1122.19   38.30
  -2   4  11  212.98   10.50
   2  -4  11  197.88   12.50
   2  -4  11  228.48   12.10
  -2   4  11  210.28   11.30
  -2  -4 -11  191.28   10.70
   2  -4  11  194.98   11.20
  -2   4  11  199.78   11.90
   2   4 -11  186.08   10.70
   2   4 -11  199.48    9.40
   2   4  11  202.98   11.20
  -2   4 -11  192.98   10.80
  -2  -4  11  210.28   12.00
  -2   4 -11  200.48    9.60
   2  -4 -11  190.78    9.50
  -2  -4  11  196.88   10.70
  -2  -4  11  207.68   12.80
   2  -4 -11  193.98   10.30
  -2  -5 -11   32.10    5.60
  -2   5  11   35.40    5.30
   2   5 -11   34.90    4.70
   2  -5 -11   31.80    4.80
  -2  -5  11   32.70    5.90
  -2  -5  11   35.10    6.70
  -2  -5  11   41.60    5.50
  -2   5 -11   39.70    5.80
   2  -5 -11   35.80    5.40
   2   5  11   38.20    5.60
  -2   5 -11   43.40    4.90
  -2   5 -11   31.20    4.50
  -2  -6 -11   87.99    8.00
  -2   6  11   87.09    9.70
   2   6 -11   84.89    7.60
   2  -6  11   85.99    8.40
   2   6 -11   72.99    8.40
   2  -6  11   91.99    9.00
  -2   6  11   82.29    7.50
  -2  -6 -11   81.09    8.30
   2  -6 -11   86.59    8.00
  -2  -6  11  104.49    9.40
   2  -6 -11   72.59    7.60
   2   6  11   93.59    8.10
  -2  -6  11   85.59    9.40
  -2   6 -11   80.09    7.40
  -2   6 -11   82.49    8.60
   2   6  11   77.69    9.10
   2  -7  11  262.27   14.50
  -2  -7 -11  244.38   13.40
   2   7 -11  241.78   14.60
  -2   7  11  250.47   12.40
  -2   7  11  238.68   15.30
  -2  -7 -11  241.78   13.60
   2  -7 -11  241.88   13.20
  -2   7 -11  235.88   14.20
   2   7  11  237.78   15.30
   2  -7 -11  241.18   13.60
  -2  -7  11  227.78   15.20
  -2  -7  11  236.68   14.10
  -2  -8 -11   28.70    4.60
  -2   8  11   38.10    8.20
  -2  -8 -11   20.30    6.10
   2   8 -11   37.70    7.80
  -2  -8 -11   28.30    6.60
   2  -8 -11   35.00    6.80
   2   8  11   24.90    7.70
  -2  -8  11   27.20    7.00
   2  -8 -11   30.00    6.60
  -2   8 -11   28.20    6.80
   2  -8 -11   30.30    4.70
   2   9 -11  289.97   18.00
  -2  -9 -11  300.47   16.90
  -2  -9 -11  273.87   13.10
  -2   9  11  289.37   18.90
  -2  -9 -11  261.27   15.70
   2  -9 -11  273.87   13.30
   2  -9 -11  266.17   15.50
  -2   9 -11  283.17   17.00
   2  -9 -11  323.07   17.20
   2   9  11  286.47   18.30
   2   0  12  376.76   16.40
  -2   0  12  383.56   16.80
  -2   0  12  388.96   16.70
  -2   0  12  369.16   18.80
   2   0  12  363.96   16.50
   2  -1  12  115.79    8.80
   2  -1  12  125.89   10.50
   2  -1  12  126.89    9.10
  -2   1  12  141.89    9.20
  -2   1  12  125.59    8.80
  -2   1  12  112.59   10.30
   2   1  12  119.79    8.90
  -2  -1  12  121.79   10.40
  -2  -1  12  122.39    8.90
   2   1  12  113.19    8.50
  -2  -1  12  130.49    9.30
  -2   2  12  371.36   16.50
   2  -2  12  379.06   17.10
   2  -2  12  368.46   16.90
   2   2 -12  395.86   15.00
  -2   2  12  365.66   16.20
   2  -2  12  393.16   19.00
  -2  -2  12  382.06   17.10
  -2   2 -12  393.46   14.90
   2  -2 -12  374.86   15.30
   2   2  12  372.96   16.80
  -2  -2  12  367.46   16.30
   2   2  12  368.96   16.30
  -2  -2  12  344.97   18.30
  -2  -3 -12   62.99    6.60
   2   3 -12   68.99    6.60
   2   3 -12   66.39    5.20
  -2   3  12   75.39    7.60
   2  -3  12   84.09    9.00
  -2   3  12   70.99    7.00
   2  -3  12   78.19    8.10
   2  -3  12   76.49    7.80
  -2  -3  12   71.39    8.70
  -2  -3  12   80.49    8.10
   2   3  12   69.09    6.90
   2  -3 -12   61.49    6.10
  -2   3 -12   65.89    5.50
   2   3  12   69.79    7.60
  -2   3 -12   60.29    6.30
  -2  -3  12   72.29    7.40
  -2   4  12  104.09    8.00
  -2  -4 -12  113.99    8.50
   2   4 -12  118.29    8.90
   2   4 -12  110.39    7.20
  -2   4  12  122.29    9.10
   2  -4  12  120.39   10.40
   2  -4  12  125.79    9.70
   2  -4 -12  109.89    8.10
  -2  -4  12  127.19    9.00
   2   4  12  116.39    8.20
  -2  -4  12  128.09   10.70
  -2   4 -12  101.79    8.30
  -2  -4  12   97.59    9.40
   2   4  12  112.99    9.10
  -2   4 -12  109.19    7.30
   2  -5  12   67.99    7.80
   2   5 -12   65.59    7.60
  -2  -5 -12   77.59    8.00
   2  -5  12   70.09    8.30
  -2   5  12   77.79    7.90
   2   5 -12   83.19    7.00
   2  -5  12   87.09    9.60
  -2   5  12   89.69    9.30
  -2  -5  12   88.49    9.60
  -2   5 -12   80.59    7.00
  -2   5 -12   81.79    8.30
   2  -5 -12   79.19    7.40
   2   5  12   68.89    7.50
  -2  -5  12   75.99    7.90
  -2   5 -12   67.49    6.60
  -2  -5  12   68.49    8.40
  -2   6  12   33.70    7.20
   2   6 -12   38.00    5.80
   2  -6  12   40.90    7.30
  -2   6  12   44.30    6.20
   2  -6  12   43.60    7.20
   2   6 -12   43.60    7.30
  -2  -6 -12   43.00    6.70
   2  -6 -12   58.19    7.00
  -2  -6  12   31.50    6.80
  -2   6 -12   38.80    5.80
   2   6  12   41.20    7.70
  -2  -6  12   51.59    8.80
   2   6  12   44.00    6.50
  -2   6 -12   49.90    7.50
  -2   7  12   33.20    7.60
  -2   7  12   34.50    6.10
  -2  -7 -12   38.60    7.00
   2  -7  12   38.70    7.50
   2   7 -12   24.60    6.60
  -2   7 -12   38.70    7.20
   2   7  12   36.70    7.80
   2  -7 -12   34.60    6.50
  -2  -7  12   32.30    7.10
  -2   8  12  141.39   13.60
   2   8 -12  152.98   12.90
  -2  -8 -12  157.18    8.70
  -2  -8 -12  147.99   11.70
   2   8  12  139.59   13.30
  -2  -8  12  154.78   12.60
   2  -8 -12  143.69   11.20
   2  -8 -12  134.69    8.40
  -2   8 -12  147.89   12.40
  -2  -9 -12   99.29    8.30
  -2   9  12  103.59   12.90
  -2  -9 -12   87.19   10.30
   2   9 -12  100.09   12.30
   2   9  12  117.09   13.40
  -2   9 -12   87.09   10.90
   2  -9 -12  105.09   13.60
   2  -9 -12  106.49    8.30
   2  -9 -12  110.39   11.10
   2   0  13  114.19    9.00
  -2   0  13  126.79    9.40
  -2   0  13  119.79   11.10
   2   0  13  107.79    9.20
  -2   0  13  108.09    8.90
   2  -1  13  126.69    9.70
   2  -1  13  124.99   11.00
  -2   1  13  115.39    9.10
  -2   1  13  122.39   11.10
  -2   1  13  125.19    9.50
   2  -1  13  127.99    9.80
   2   1  13  125.79    9.20
   2   1  13  118.89    9.40
  -2  -1  13  130.39    9.40
  -2  -1  13  121.99   11.10
  -2  -1  13  123.49    9.70
   2  -2  13  313.57   15.60
  -2   2  13  328.27   15.40
   2   2 -13  298.17   13.20
  -2   2  13  330.67   15.20
   2  -2  13  326.97   15.50
   2  -2  13  298.17   17.00
   2  -2 -13  304.07   13.50
   2   2  13  312.77   14.80
  -2   2 -13  300.27   13.10
  -2  -2  13  298.27   17.10
  -2  -2  13  316.37   15.20
  -2  -2  13  305.67   15.60
   2   2  13  322.77   15.50
  -2   3  13  107.49    8.60
   2   3 -13  117.29    6.80
   2  -3  13  127.29    9.90
  -2  -3 -13  118.29    8.60
  -2   3  13  110.49    9.20
   2  -3  13  109.39    9.70
   2  -3  13  113.89   10.70
   2   3 -13  117.79    8.40
  -2   3 -13  136.09    8.60
   2  -3 -13  119.19    8.20
  -2  -3  13  104.99   10.70
   2   3  13  122.39    8.80
  -2  -3  13  107.29    9.70
  -2   3 -13  127.49    7.20
  -2  -3  13  110.89    8.90
   2   3  13  109.49    9.40
  -2   4  13   11.00    4.90
   2  -4  13   19.80    5.60
   2  -4  13   14.20    6.10
  -2   4  13   12.00    4.20
  -2  -4 -13    8.20    4.30
   2  -4  13   15.40    5.30
   2   4 -13   17.20    3.80
   2   4 -13   17.40    4.80
  -2  -4  13   15.60    5.50
  -2  -4  13   17.10    6.10
  -2  -4  13   13.50    4.70
   2  -4 -13   18.30    4.50
  -2   4 -13    9.80    3.50
   2   4  13   13.20    5.00
   2   4  13   14.30    4.20
  -2   4 -13   16.70    4.50
   2   5 -13   55.99    7.30
  -2   5  13   44.20    6.70
   2  -5  13   49.50    7.30
   2  -5  13   53.89    9.40
   2  -5  13   43.50    7.30
  -2  -5 -13   61.19    7.60
  -2   5  13   46.30    8.20
   2   5 -13   52.29    6.00
  -2  -5  13   53.19    9.40
   2  -5 -13   57.49    7.00
  -2   5 -13   48.50    7.00
  -2   5 -13   48.60    6.00
  -2  -5  13   43.00    6.60
  -2  -5  13   44.10    7.70
   2   5  13   41.10    6.50
  -2   5 -13   61.09    6.30
  -2  -6 -13   70.99    8.20
   2   6 -13   53.59    6.70
  -2   6  13   63.09    7.40
  -2   6  13   61.69    8.90
   2  -6  13   68.19    8.80
   2   6 -13   56.49    7.90
   2  -6  13   53.79    9.70
   2  -6 -13   56.19    7.20
  -2   6 -13   53.79    7.60
   2   6  13   61.39    7.50
  -2  -6  13   66.89    8.70
  -2  -6  13   77.29   10.10
  -2   6 -13   60.09    6.90
   2   7 -13  166.78   12.90
  -2  -7 -13  168.68   12.20
  -2   7  13  181.38   11.60
  -2   7  13  179.68   14.10
   2  -7  13  169.88   12.90
  -2  -7  13  187.68   13.70
  -2   7 -13  186.68   13.10
   2  -7 -13  185.38   11.90
   2   7  13  171.28   13.90
  -2  -8 -13  140.19   11.70
   2   8 -13  130.29   12.60
  -2   8  13  129.09   13.60
   2   8  13  125.79   13.30
  -2  -8  13  138.79   12.50
  -2   8 -13  128.39   12.00
   2  -8 -13  120.79   11.00
  -2  -9 -13   11.20    6.90
   2  -9 -13    3.80    6.30
  -2   0  14  158.98   10.70
   2   0  14  153.78   10.70
  -2   0  14  136.79   10.50
  -2   0  14  148.49   12.40
   2   0  14  150.58   10.90
  -2   1  14   11.20    4.60
  -2   1  14   16.30    6.60
   2  -1  14   19.60    5.20
   2  -1  14   13.70    5.30
  -2   1  14   15.90    4.90
  -2  -1  14   18.40    5.30
   2   1  14   17.50    5.10
  -2  -1  14   17.50    6.40
  -2  -1  14   14.30    5.20
   2   1  14   16.10    5.30
   2   2 -14  225.38   11.10
   2  -2  14  211.88   13.10
  -2   2  14  217.78   12.90
   2  -2  14  217.58   14.90
  -2   2  14  234.48   12.80
   2  -2  14  229.08   13.40
  -2  -2  14  204.68   14.70
   2   2  14  217.68   12.50
   2  -2 -14  207.78   11.10
   2   2  14  233.38   13.20
  -2  -2  14  228.38   13.40
  -2   2 -14  214.68   10.80
  -2  -2  14  221.88   12.80
   2  -3  14   36.00    6.40
   2  -3  14   32.10    6.70
   2  -3  14   48.50    8.60
  -2  -3 -14   36.60    5.80
  -2   3  14   38.70    5.90
   2   3 -14   27.60    5.20
  -2   3  14   41.40    6.60
   2   3 -14   33.40    4.20
  -2  -3  14   33.80    7.90
   2   3  14   35.30    5.90
   2  -3 -14   36.80    5.50
   2   3  14   34.40    6.40
  -2  -3  14   41.30    6.80
  -2   3 -14   32.70    4.40
  -2   3 -14   36.10    5.40
  -2  -3  14   32.70    6.00
   2  -4  14   50.79    7.90
  -2   4  14   55.69    6.80
  -2  -4 -14   63.59    7.70
   2  -4  14   53.69    8.00
   2  -4  14   55.99    9.80
   2   4 -14   61.59    7.20
   2   4 -14   56.89    5.90
  -2   4  14   47.20    7.20
  -2  -4  14   55.79    7.60
  -2  -4  14   55.69    9.70
   2  -4 -14   61.99    7.10
  -2  -4  14   48.60    8.20
   2   4  14   53.99    7.70
   2   4  14   53.59    6.80
  -2   4 -14   53.69    5.80
  -2   4 -14   55.99    6.90
  -2   5  14  103.59    9.60
  -2  -5 -14  117.19    9.80
   2  -5  14  105.39   10.70
   2  -5  14  125.19   19.90
   2   5 -14  102.39    8.10
   2   5 -14  103.99    9.70
   2  -5  14  117.79   10.40
  -2   5 -14  104.89    9.50
  -2   5 -14  104.89    8.10
   2   5  14  113.89   10.10
   2  -5 -14  104.09    9.10
  -2   5 -14  119.89    8.40
  -2  -5  14  110.09    9.90
  -2  -5  14   89.89   10.80
   2  -6  14  221.78   14.70
  -2   6  14  202.98   12.70
  -2  -6 -14  197.88   13.00
  -2   6  14  199.48   14.80
   2   6 -14  234.18   12.30
   2   6 -14  208.78   13.70
   2  -6 -14  197.68   12.80
   2   6  14  213.68   13.20
  -2  -6  14  207.78   14.40
  -2   6 -14  212.78   11.80
  -2   6 -14  212.78   13.40
  -2  -7 -14   20.50    6.60
  -2   7  14   25.30    7.90
   2   7 -14   19.20    6.50
   2   7 -14   10.20    6.00
  -2   7  14   26.60    6.10
   2  -7  14   20.70    7.00
   2   7  14   19.90    7.80
   2  -7 -14   32.00    6.90
  -2  -7  14   12.40    6.40
  -2   7 -14   15.00    5.90
  -2  -8 -14   18.70    7.00
   2   8 -14   24.00    7.90
  -2   8  14   25.90    8.30
  -2  -8  14   25.10    7.60
   2   8  14   25.90    8.80
   2  -8 -14   30.50    7.10
  -2   8 -14   12.90    6.80
  -2   0  15   47.60    7.30
  -2   0  15   39.00    6.80
   2   0  15   43.80    7.10
   2   0  15   42.80    7.40
  -2   1  15  137.19   10.80
   2  -1  15  140.89   11.00
   2  -1  15  138.29   11.10
  -2   1  15  152.78   10.90
   2   1  15  127.29   10.80
  -2  -1  15  149.59   11.30
   2   1  15  142.29   10.40
  -2  -1  15  123.89   10.50
  -2   2  15   16.70    5.20
  -2   2  15   18.30    5.80
   2  -2  15   32.60    6.80
   2  -2  15   16.20    5.80
   2  -2  15   22.90    7.50
  -2  -2  15   23.80    6.00
   2   2  15   20.80    5.90
   2   2  15   16.50    5.30
  -2  -2  15   12.50    5.30
   2  -2 -15   22.40    4.70
   2  -3  15  207.18   13.60
  -2   3  15  195.18   12.70
  -2   3  15  207.98   12.20
   2  -3  15  216.98   15.30
   2  -3  15  200.28   13.60
   2   3 -15  205.28    9.80
   2   3 -15  209.48   11.80
  -2  -3 -15  217.18   12.20
   2   3  15  194.18   13.20
   2   3  15  223.88   12.70
  -2   3 -15  199.68   11.30
  -2  -3  15  204.98   13.00
  -2  -3  15  179.08   13.10
   2  -3 -15  202.48   11.60
  -2   3 -15  204.88   10.00
   2  -4  15   28.00    7.00
   2  -4  15   34.40    8.50
   2  -4  15   38.30    7.50
  -2  -4 -15   31.90    6.40
   2   4 -15   34.50    5.20
   2   4 -15   36.50    6.30
  -2   4  15   41.50    6.30
  -2   4  15   34.40    6.70
  -2   4 -15   33.20    5.80
  -2  -4  15   41.50    7.20
   2  -4 -15   39.40    6.40
  -2   4 -15   38.30    5.40
   2   4  15   37.50    6.10
  -2  -4  15   34.60    7.20
  -2   4 -15   35.90    5.40
   2   4  15   30.80    7.00
  -2   5  15  175.28   12.10
   2  -5  15  152.68   12.80
  -2  -5 -15  152.48   11.50
   2  -5  15  167.78   12.60
   2   5 -15  151.18   11.60
   2   5 -15  162.68   10.00
   2   5  15  170.18   12.20
  -2   5 -15  158.38    9.80
  -2   5 -15  163.28   11.50
  -2   5 -15  162.48   10.00
   2  -5 -15  152.28   11.00
  -2  -5  15  158.38   12.10
  -2  -5  15  154.68   12.70
   2  -6  15   75.99   10.40
   2   6 -15   61.39    7.40
  -2   6  15   59.39    8.10
   2   6 -15   48.30    8.20
  -2  -6 -15   79.39    9.20
  -2  -6  15   59.09    9.40
   2   6  15   69.09    8.80
  -2   6 -15   68.99    8.80
   2  -6 -15   59.89    8.10
  -2   6 -15   64.99    7.40
   2  -7  15  105.49   11.90
  -2   7  15   92.39    9.70
   2   7 -15  104.09   11.70
  -2  -7 -15  111.99   11.30
   2   7 -15  113.39   10.10
   2   7  15   85.99   11.50
  -2   7 -15  122.49   11.50
  -2  -7  15  117.79   12.90
   2  -7 -15  110.99   10.40
   2   0  16  180.28   12.50
  -2   0  16  172.88   12.40
   2   0  16  189.58   13.20
  -2   0  16  174.18   12.30
  -2   1  16   95.49    9.90
   2  -1  16   97.89   10.30
  -2   1  16   96.49    9.70
   2  -1  16   99.19   10.80
  -2  -1  16   87.89    9.90
   2   1  16   95.69    9.70
   2   1  16  102.19   10.40
  -2  -1  16   94.89    9.80
  -2   2  16  621.74   25.50
  -2   2  16  589.44   25.70
   2  -2  16  621.04   26.30
   2  -2  16  626.74   26.40
   2  -2 -16  565.74   23.50
   2   2  16  617.84   25.50
  -2  -2  16  615.14   26.60
  -2  -2  16  632.34   26.00
   2   2  16  620.24   26.10
   2  -3  16    0.30    5.10
   2  -3  16   -0.80    5.20
   2   3 -16    5.00    3.50
  -2   3  16   -7.00    4.60
  -2  -3 -16   11.30    5.20
  -2   3  16    8.20    4.60
   2   3  16    4.70    4.90
  -2   3 -16    3.10    3.50
   2   3  16    2.60    5.50
  -2  -3  16    7.50    5.20
   2  -3 -16    0.10    4.10
  -2  -3  16    2.30    5.30
  -2   4  16   69.79    8.90
   2   4 -16   93.79    7.60
   2  -4  16   73.89    9.90
  -2  -4 -16  108.79    9.90
   2  -4  16   79.09    9.90
   2   4 -16   93.89    9.40
  -2   4  16   85.99    9.10
  -2   4 -16   88.39    7.50
   2   4  16   74.09    8.40
  -2   4 -16   78.09    7.50
  -2   4 -16   80.59    8.60
   2  -4 -16   97.09    8.90
  -2  -4  16   73.39    9.90
   2   4  16   70.29    9.40
  -2  -4  16   71.69    9.20
   2   5 -16   56.69    7.20
  -2   5  16   40.20    7.50
   2   5 -16   59.99    8.40
   2  -5  16   62.99    9.60
   2  -5  16   75.59   10.60
  -2  -5 -16   50.89    8.10
   2   5  16   68.89    9.20
   2  -5 -16   61.59    8.10
  -2   5 -16   57.99    7.00
  -2  -5  16   67.89   10.10
  -2  -5  16   61.09    9.70
  -2   5 -16   65.79    8.50
  -2   6  16  110.19   10.90
   2   6 -16  141.99   10.50
   2   6 -16  148.89   12.50
   2  -6  16  132.79   13.00
  -2  -6 -16  141.09   12.00
   2  -6 -16  154.68   11.80
  -2   6 -16  136.59   10.00
  -2  -6  16  145.49   13.30
  -2   6 -16  139.79   12.00
   2   6  16  121.69   11.60
   2   7 -16   23.10    6.50
   2  -7  16   35.90    8.70
   2   7 -16   26.60    7.50
  -2   7  16   31.00    7.00
   2   7 -16   15.90    6.40
  -2  -7 -16   25.60    7.30
  -2   7 -16   21.50    6.90
   2   7  16   29.90    7.70
  -2  -7  16   33.20    8.60
   2  -7 -16   35.50    7.60
  -2   0  17  237.48   15.00
  -2   0  17  234.38   14.80
   2   0  17  254.47   15.70
   2   0  17  247.28   15.20
   2  -1  17  374.16   19.50
  -2   1  17  387.46   19.00
   2  -1  17  372.26   19.10
  -2   1  17  366.76   19.00
   2   1  17  351.66   19.00
  -2  -1  17  343.17   18.90
   2   1  17  366.76   18.60
  -2  -1  17  370.26   19.20
  -2   2  17   35.90    7.50
   2  -2  17   43.20    8.00
  -2   2  17   32.40    6.60
   2  -2  17   44.70    8.30
   2   2  17   33.20    6.90
   2  -2 -17   34.40    6.10
   2   2  17   25.20    7.00
  -2  -2  17   24.60    6.90
  -2  -2  17   32.90    7.90
  -2   3  17  201.18   13.90
   2   3 -17  219.98   10.80
  -2   3  17  196.28   13.00
  -2  -3 -17  193.18   12.80
   2  -3  17  206.58   14.90
   2  -3  17  219.58   15.10
  -2  -3  17  211.98   14.10
  -2   3 -17  205.28   10.50
  -2  -3  17  194.18   14.70
   2  -3 -17  204.68   12.50
   2   3  17  204.28   14.50
   2   3  17  202.28   13.40
   2  -4  17   32.10    7.90
   2  -4  17   23.10    7.30
   2   4 -17   25.80    5.20
  -2   4  17   14.20    6.10
  -2  -4 -17   29.50    7.00
  -2   4  17   26.10    6.70
  -2  -4  17   26.60    6.80
  -2   4 -17   22.30    5.00
   2   4  17   17.90    6.70
  -2   4 -17   22.50    5.20
  -2  -4  17    5.30    6.00
   2   4  17   21.20    5.90
   2  -4 -17   28.70    6.30
  -2   4 -17   21.90    6.10
  -2  -5 -17   39.20    7.80
   2   5 -17   42.60    6.60
  -2   5  17   45.50    7.90
   2  -5  17   53.39    9.20
   2   5 -17   38.70    7.60
   2  -5  17   48.50    9.70
   2  -5 -17   47.20    7.80
  -2   5 -17   28.40    6.00
  -2  -5  17   43.80    9.30
   2   5  17   40.70    8.10
  -2   5 -17   35.00    7.30
  -2   6  17  102.09   10.70
  -2  -6 -17   87.19   10.60
   2   6 -17   87.69   10.80
   2  -6  17  116.49   13.20
   2   6 -17   79.99    8.90
  -2   6 -17   81.19   10.10
  -2   6 -17   86.29    9.00
   2   6  17   88.39   10.40
  -2  -6  17  109.79   13.40
   2  -6 -17  105.69   10.80
  -2   0  18  243.48   15.70
  -2   0  18  236.38   15.50
   2   0  18  218.48   15.20
   2   0  18  242.08   15.20
  -2   1  18  234.08   15.10
   2  -1  18  256.47   16.00
  -2   1  18  250.67   15.70
   2  -1  18  239.18   16.20
  -2  -1  18  216.78   15.10
  -2  -1  18  245.78   15.70
   2   1  18  240.18   15.20
   2   1  18  241.98   16.00
   2  -2  18  149.99   13.50
   2  -2  18  143.79   13.00
  -2   2  18  181.88   12.80
  -2   2  18  157.38   13.30
  -2  -2  18  176.28   13.60
  -2  -2  18  164.38   13.60
   2   2  18  173.18   12.90
   2   2  18  165.28   13.60
   2  -3  18  142.49   13.50
   2   3 -18  159.18    9.70
  -2  -3 -18  137.49   11.60
   2  -3  18  168.78   13.90
  -2   3  18  150.08   12.80
  -2   3  18  159.58   12.20
   2   3  18  166.58   12.40
  -2  -3  18  155.38   13.60
  -2   3 -18  148.89    9.50
  -2   3 -18  140.59    9.20
   2   3  18  149.29   13.40
   2  -3 -18  171.08   14.80
  -2  -3  18  152.38   13.00
   2   4 -18   91.69    8.30
  -2  -4 -18   83.09    9.80
  -2   4  18   68.29    9.60
   2  -4  18   87.29   11.50
   2  -4  18   67.69   10.80
  -2  -4  18   85.79   11.60
   2  -4 -18   65.19    9.80
   2   4  18   77.49   10.20
  -2   4 -18   67.29    7.50
  -2  -4  18   80.99   10.50
   2   4  18   78.89    9.20
   2  -5  18   22.30    8.60
  -2   5  18   23.40    7.30
  -2  -5 -18   17.90    6.90
   2   5 -18    6.10    7.80
   2   5 -18   25.90    6.00
   2  -5  18   31.60    8.30
  -2   5 -18   30.40    7.20
  -2  -5  18   21.60    8.30
   2  -5 -18   26.80    8.00
   2   5  18   21.30    7.60
  -2   5 -18   22.20    5.80
   2   0  19  152.88   13.30
   2   0  19  163.68   14.10
  -2   0  19  164.08   13.80
  -2   0  19  158.48   13.40
  -2   1  19   53.79    9.30
  -2   1  19   69.89    9.60
   2  -1  19   51.89    9.40
   2  -1  19   76.09   10.30
   2   1  19   69.69   10.40
  -2  -1  19   56.89    9.70
   2   1  19   52.49    9.00
  -2  -1  19   63.49   10.20
  -2   2  19   64.69   10.00
   2  -2  19   76.69   10.60
  -2   2  19   64.99    9.30
   2  -2  19   59.19    9.70
  -2  -2  19   63.29   10.10
   2   2  19   74.19   10.90
   2   2  19   62.29    9.50
  -2  -2  19   48.00    8.80
   2  -3  19   40.20    9.30
  -2   3  19   27.80    7.00
  -2  -3 -19   35.70    7.80
  -2   3  19   22.30    7.50
   2   3 -19   34.60    5.80
   2  -3  19   39.70    9.00
   2   3  19   24.20    7.90
  -2  -3  19   31.20    8.20
  -2  -3  19   27.90    8.00
  -2   3 -19   34.80    5.80
   2   3  19   30.50    7.60
  -2   4 -19  261.97   13.90
  -2   0  20   44.70    9.10
  -2   0  20   45.90    9.00
   2   0  20   30.40    8.50
   2   0  20   45.20    9.20
  -2   1  20    8.50    7.00
  -2   1  20   16.60    7.00
   2  -1  20   10.90    7.60
   2  -1  20    6.30    7.00
  -2  -1  20   15.30    7.30
  -2  -1  20   20.10    7.50
   2   1  20    7.80    7.00
   2   1  20   11.00    6.90
  -3   0   0    1.00    1.00
  -3   1   0  247.48    8.90
   3  -1   0  235.48    8.60
   3  -1   0  243.18    8.20
  -3   1   0  245.08    8.40
  -3  -1   0  246.98    8.40
   3   1   0  243.08    8.30
  -3   2   0  680.03   23.40
   3  -2   0  694.73   22.40
   3  -2   0  683.73   22.80
   3   2   0  698.63   22.40
  -3  -2   0  719.53   22.80
   3   2   0  700.53   22.70
  -3   2   0  721.23   22.80
   3  -2   0  674.53   22.20
   3   3   0  205.28    7.40
  -3  -3   0  194.68    8.90
   3  -3   0  186.08    7.20
   3   3   0  188.38    8.50
  -3   3   0  197.78    8.00
  -3  -3   0  187.58    7.40
  -3  -3   0  193.78    8.00
   3   3   0  197.18    8.20
   3  -3   0  195.78    8.80
   3  -3   0  187.88    7.90
   3  -3   0  198.48    8.20
  -3  -4   0 2386.96   73.69
   3   4   0 2411.06   74.69
  -3   4   0 2339.07   74.59
  -3  -4   0 2427.26   74.79
   3  -4   0 2327.97   74.29
   3  -4   0 2397.96   75.69
  -3  -4   0 2405.86   73.99
   3  -4   0 2423.86   73.39
   3   4   0 2327.07   75.19
   3   4   0 2468.95   73.79
   3  -4   0 2311.27   74.69
  -3  -5   0   11.00    2.60
  -3   5   0   11.90    3.00
   3   5   0   14.70    3.20
   3   5   0   13.50    2.60
  -3   5   0    9.90    2.70
   3  -5   0    8.80    3.00
   3  -5   0    8.40    3.60
  -3  -5   0    9.60    2.40
   3  -5   0   14.70    3.00
  -3  -5   0    8.70    2.90
   3  -5   0   11.20    2.50
   3   6   0   49.40    4.80
  -3  -6   0   46.60    4.50
  -3   6   0   42.30    5.00
  -3   6   0   29.10    4.60
  -3  -6   0   37.50    4.90
   3   6   0   42.00    5.20
   3  -6   0   38.80    4.10
   3  -6   0   29.90    4.40
   3  -6   0   34.20    4.90
  -3  -6   0   40.30    4.10
  -3   7   0    7.10    3.60
   3  -7   0    6.80    3.00
   3   7   0    7.40    3.70
   3  -7   0    8.00    3.40
   3  -7   0    3.80    3.50
   3   7   0    6.50    3.20
  -3  -7   0    7.20    3.10
  -3  -7   0    6.40    3.60
  -3  -7   0    6.30    3.20
  -3   7   0    7.10    3.50
   3  -8   0   84.19    7.90
  -3   8   0   85.49    8.00
   3   8   0   94.29    8.30
   3   8   0  103.29    8.10
  -3  -8   0   79.49    8.00
   3  -8   0   84.99    8.70
  -3   8   0   75.39    7.80
  -3   9   0  188.78   11.80
   3   9   0  194.58   12.10
  -3   9   0  188.48   12.20
   3   9   0  200.78   12.40
   3  -9   0  192.38   12.10
   3  -9   0  220.78   13.50
  -3  -9   0  196.48   12.40
   3  10   0   35.60    7.00
   3 -10   0   42.80    7.70
  -3 -10   0   30.60    6.60
   3 -10   0   36.10    6.90
  -3  10   0   49.80    7.90
   3 -11   0   53.79    8.70
   3  11   0   50.39    8.60
   3 -11   0   45.70    9.00
  -3 -11   0   47.50    8.30
  -3  11   0   48.50    8.80
  -3   0   1    0.30    0.60
   3  -1   1  371.56   12.10
  -3   1   1  354.26   11.80
   3  -1   1  365.66   11.60
  -3  -1  -1  371.56   11.80
   3   1  -1  350.26   11.70
  -3   1  -1  356.66   11.90
   3  -1  -1  328.27   11.40
  -3   1  -1  342.57   12.30
  -3  -1   1  371.96   11.90
   3  -1  -1  346.77   11.40
   3   1   1  374.16   12.10
   3  -1  -1  332.57   11.80
  -3   2   1   38.60    2.70
  -3   2   1   33.50    2.60
   3  -2   1   28.00    2.00
   3  -2   1   28.70    2.80
   3  -2   1   29.80    3.20
  -3  -2  -1   40.40    3.10
  -3  -2  -1   39.50    2.80
   3   2  -1   36.00    3.10
   3  -2   1   31.80    2.70
   3   2  -1   35.60    3.20
   3  -2  -1   30.80    2.90
   3   2   1   31.60    2.90
  -3   2  -1   38.20    3.80
   3   2   1   32.00    3.10
   3  -2  -1   31.20    2.70
   3  -2  -1   33.40    3.10
   3  -2  -1   34.40    2.60
  -3   2  -1   38.80    3.20
   3   2   1   32.70    2.60
  -3  -2   1   32.90    3.00
   3  -3   1 2827.52   87.59
   3  -3   1 2957.20   88.69
   3   3  -1 2774.42   87.79
  -3   3   1 2971.70   88.29
  -3  -3  -1 2834.42   88.19
  -3  -3  -1 2795.32   87.89
  -3  -3  -1 2769.72   87.39
  -3   3   1 2911.71   88.09
   3  -3   1 2875.31   87.69
   3   3  -1 2808.32   88.09
   3   3   1 2853.11   87.59
  -3  -3   1 2916.31   87.69
   3   3   1 2877.81   88.19
   3  -3  -1 2768.32   87.69
   3   3   1 2900.81   87.19
   3  -3  -1 2825.52   88.29
   3  -3  -1 2804.12   87.39
  -3   3  -1 2851.71   88.49
   3  -3  -1 2862.91   86.69
  -3   3  -1 2864.71   88.59
   3  -3  -1 2793.72   86.89
  -3  -3   1 2875.31   88.49
  -3   4   1  206.68    8.70
   3  -4   1  199.68    7.80
  -3  -4  -1  185.58    7.80
   3   4  -1  181.98    8.90
  -3   4   1  204.58    8.70
  -3  -4  -1  188.28    8.20
  -3  -4  -1  185.28    8.60
   3  -4   1  199.68    8.70
   3   4  -1  191.38    9.40
   3  -4   1  184.78    8.80
   3  -4  -1  178.58    8.50
  -3  -4   1  224.38    8.20
   3  -4  -1  183.28    9.50
  -3   4  -1  188.08    8.90
   3   4   1  216.88    8.90
   3  -4  -1  181.48    7.70
   3  -4  -1  187.78    8.90
  -3  -4   1  214.08    9.20
  -3  -4   1  223.88    8.30
   3   4   1  213.08    9.70
   3   4   1  211.88    8.40
  -3   4  -1  181.38    8.90
   3  -5   1  773.02   27.10
  -3  -5  -1  764.82   26.60
  -3  -5  -1  767.42   25.40
   3  -5   1  806.32   25.70
  -3   5   1  764.82   26.40
   3   5  -1  751.92   27.20
  -3  -5  -1  765.22   25.90
   3  -5   1  803.52   27.00
  -3   5   1  794.92   26.60
   3  -5  -1  732.03   27.10
  -3   5  -1  759.92   26.90
  -3  -5   1  775.42   26.90
   3  -5  -1  760.62   25.60
   3  -5  -1  775.82   28.20
  -3  -5   1  767.92   25.50
  -3  -5   1  767.02   25.70
  -3   5  -1  797.62   27.00
   3  -5  -1  750.82   26.60
   3   5   1  808.22   26.40
   3   5   1  804.12   26.90
  -3   6   1   81.89    6.50
   3   6  -1  102.39    6.20
  -3  -6  -1   93.39    6.10
   3  -6   1   91.89    6.70
   3   6  -1   87.69    7.00
  -3  -6  -1  101.09    6.90
  -3  -6  -1   99.59    5.80
   3  -6   1   91.69    5.80
  -3   6   1   83.39    6.40
   3  -6   1   85.29    6.90
   3  -6  -1  105.59    6.00
   3  -6  -1   92.89    7.10
  -3   6  -1  106.79    7.10
   3  -6  -1  102.09    6.90
   3   6   1   95.69    6.80
   3   6   1   89.39    6.30
  -3  -6   1   85.69    5.80
  -3  -6   1   85.19    6.90
  -3   6  -1  105.69    7.00
   3  -7   1  312.87   14.20
  -3  -7  -1  287.17   12.30
  -3  -7  -1  313.37   14.10
   3  -7   1  317.17   12.80
  -3   7   1  314.57   14.10
   3  -7   1  303.47   14.50
  -3   7   1  277.77   13.60
   3   7  -1  302.77   14.50
   3   7  -1  304.47   13.30
  -3  -7  -1  306.47   12.90
   3  -7  -1  297.47   14.00
   3  -7  -1  316.27   12.80
  -3  -7   1  304.47   13.10
   3   7   1  330.77   14.30
  -3  -7   1  290.47   14.10
   3  -7  -1  309.77   14.70
   3   7   1  304.97   13.80
  -3   7  -1  301.67   14.10
  -3   7  -1  309.67   14.00
   3   8  -1  532.45   21.30
   3  -8   1  565.64   22.40
  -3  -8  -1  518.45   20.30
  -3  -8  -1  551.44   22.00
   3  -8   1  564.14   22.90
  -3   8   1  479.05   21.10
  -3  -8  -1  546.45   20.10
  -3   8   1  517.65   21.60
   3   8  -1  538.25   22.30
  -3   8  -1  515.85   21.70
   3  -8  -1  527.15   22.70
   3  -8  -1  521.35   20.40
   3  -8  -1  549.35   22.20
  -3   8  -1  550.34   21.70
  -3   8  -1  529.15   21.40
   3   8   1  573.14   22.30
  -3  -8   1  545.65   22.00
   3   8   1  535.75   21.80
  -3  -9  -1   57.29    7.60
   3  -9   1   53.99    7.70
   3   9  -1   66.09    8.30
   3   9  -1   72.39    8.00
  -3   9   1   18.70   11.00
   3  -9   1   55.69    8.10
  -3   9   1   67.39    8.20
   3  -9  -1   54.99    8.00
   3   9   1   68.59    8.10
  -3  -9   1   65.09    7.90
  -3   9  -1   40.00    7.10
   3   9   1   51.19    7.00
  -3   9  -1   67.89    8.20
   3  -9  -1   68.79    7.90
   3 -10   1   25.20    6.40
   3 -10   1   29.10    7.20
   3  10  -1   31.60    6.70
   3  10  -1   22.30    6.30
  -3 -10  -1   32.30    6.70
  -3  10   1   15.30    6.40
   3 -10  -1   31.00    6.60
  -3 -10   1   22.00    6.30
   3 -10  -1   27.50    7.40
   3  10   1   24.20    6.50
  -3  10  -1   19.50    6.50
  -3  10  -1   22.30    6.30
   3 -11   1  237.28   15.60
   3 -11   1  265.27   16.70
  -3 -11  -1  287.47   16.50
  -3  11   1  246.38   16.50
   3  11  -1  259.67   15.70
  -3 -11   1  243.88   15.60
   3 -11  -1  239.38   15.60
   3  11   1  252.87   16.00
   3 -11  -1  237.18   16.30
  -3  11  -1  246.18   16.20
  -3   0  -2   -1.90    0.90
  -3   0  -2    0.00    1.30
  -3   0   2   -1.30    1.50
  -3   0   2   -0.70    1.00
   3   0  -2   -0.80    0.90
  -3   1   2  375.16   12.40
   3  -1   2  357.86   12.80
  -3   1   2  381.26   12.90
  -3  -1  -2  416.16   12.50
  -3   1   2  356.26   13.20
   3  -1   2  383.76   12.70
   3   1  -2  408.36   12.90
  -3   1   2  382.56   12.70
   3  -1  -2  401.06   12.90
  -3  -1   2  391.66   12.80
   3  -1  -2  380.36   13.20
   3  -1  -2  394.56   12.50
  -3   1  -2  400.06   12.90
  -3   1  -2  372.46   12.70
   3  -1  -2  397.86   12.90
  -3   1  -2  393.76   13.30
   3  -2   2   93.79    4.70
  -3   2   2  111.19    5.20
  -3  -2  -2  113.59    4.70
   3   2  -2  116.79    5.20
   3   2  -2  112.29    5.20
   3  -2   2   94.49    4.70
  -3  -2  -2  117.89    4.20
  -3   2   2   96.69    4.90
   3  -2   2   93.69    4.50
  -3  -2  -2  107.79    4.90
   3  -2  -2  110.49    5.30
   3  -2  -2  111.19    4.20
   3   2   2   93.79    4.80
  -3  -2   2  100.09    5.10
   3  -2  -2  114.79    4.70
  -3   2  -2  111.69    5.40
   3   2   2   96.69    5.20
  -3   2  -2  113.29    6.00
  -3   2  -2  117.49    5.40
   3  -2  -2  111.29    5.10
   3   2   2   93.79    4.70
   3  -2  -2  115.89    5.10
   3   3  -2 1872.31   59.89
   3  -3   2 1946.61   58.79
   3  -3   2 1939.41   59.59
  -3   3   2 2007.50   60.09
   3   3  -2 1860.51   59.99
  -3  -3  -2 1874.11   59.49
  -3  -3  -2 1810.12   59.49
  -3   3   2 2028.70   59.29
   3  -3   2 1915.11   59.59
  -3  -3  -2 1852.11   58.79
  -3   3  -2 1816.42   60.09
   3   3   2 2013.50   60.39
   3  -3  -2 1857.31   58.59
   3  -3  -2 1875.31   59.29
  -3  -3   2 2042.70   60.29
   3   3   2 1970.20   59.49
   3  -3  -2 1810.42   60.09
   3  -3  -2 1865.91   58.99
   3  -3  -2 1828.52   59.69
   3   3   2 2066.89   59.59
  -3  -4  -2  274.67    9.90
   3  -4   2  240.38   10.50
   3   4  -2  261.67   11.50
   3  -4   2  234.08   10.70
  -3  -4  -2  281.37   10.70
  -3   4   2  252.97   10.40
  -3  -4  -2  283.67   10.90
   3   4  -2  258.77   11.10
  -3   4   2  288.97   11.20
  -3   4  -2  267.27   11.30
   3  -4  -2  267.57    9.60
   3  -4  -2  268.17   11.60
   3  -4  -2  278.17   10.10
   3   4   2  251.47   11.50
   3  -4  -2  270.77   11.20
  -3  -4   2  254.27   11.10
   3  -4  -2  244.08   10.40
   3   4   2  268.77   10.60
   3   4   2  271.57   10.50
   3  -5   2 2048.99   65.69
  -3  -5  -2 2072.49   64.89
   3  -5   2 2101.89   64.49
   3   5  -2 2040.50   66.39
  -3   5   2 2072.29   65.59
  -3  -5  -2 2106.09   66.09
  -3   5   2 2070.39   66.39
   3   5  -2 2064.29   66.09
   3  -5   2 2041.20   65.79
  -3  -5  -2 2008.50   65.49
  -3  -5   2 2119.29   66.69
  -3   5  -2 2180.08   66.79
   3  -5  -2 2016.60   64.69
   3  -5  -2 2041.90   66.09
   3  -5  -2 2111.89   66.89
   3   5   2 2043.60   65.39
   3   5   2 2084.29   65.39
   3  -5  -2 2125.89   64.29
  -3  -5   2 2070.69   65.19
   3  -5  -2 2056.29   65.39
   3  -6   2   82.09    6.60
  -3   6   2   97.19    6.90
   3  -6   2   92.69    7.10
  -3  -6  -2   90.79    6.10
   3  -6   2   95.09    6.00
   3   6  -2  101.89    7.40
  -3  -6  -2   90.69    5.70
  -3  -6  -2   85.59    6.60
   3  -6  -2   86.29    6.00
  -3  -6   2  105.09    6.10
   3   6   2  100.79    6.80
   3  -6  -2   86.19    5.70
   3   6   2   99.99    6.80
  -3  -6   2   99.99    7.20
   3  -6  -2  100.09    7.40
   3  -6  -2   85.59    6.60
  -3   6  -2   89.49    7.00
  -3  -7  -2  115.79    7.40
  -3   7   2  104.89    8.20
  -3  -7  -2  119.29    8.10
   3  -7   2   97.39    7.80
  -3   7   2   74.89    7.10
   3  -7   2   96.49    8.20
   3   7  -2  112.99    8.60
  -3  -7  -2  112.09    6.80
   3  -7  -2  122.09    8.10
  -3  -7   2   93.39    7.90
   3  -7  -2  123.89    8.90
  -3   7  -2  114.39    8.20
   3   7   2   98.29    7.50
   3  -7  -2  109.39    6.90
  -3  -7   2   97.49    6.40
  -3   7  -2  124.79    8.50
   3   7   2  104.69    7.90
  -3  -8  -2   49.40    5.60
  -3   8   2   54.39    7.10
   3  -8   2   56.59    7.00
  -3  -8  -2   54.79    6.10
  -3  -8  -2   52.79    6.80
   3   8  -2   41.20    6.60
   3  -8   2   49.60    7.00
  -3   8   2   45.80    6.30
   3   8  -2   54.89    6.40
  -3   8  -2   41.00    6.40
   3  -8  -2   42.50    6.20
   3   8   2   46.70    6.60
  -3   8  -2   39.00    6.30
   3  -8  -2   52.99    7.50
   3   8   2   58.39    6.70
  -3  -8   2   55.39    7.10
   3  -8  -2   52.19    5.80
   3   9  -2  206.68   11.80
   3  -9   2  200.98   12.40
  -3   9   2  189.48   12.70
   3  -9   2  182.48   12.90
  -3  -9  -2  201.48   12.50
  -3  -9  -2  210.38   11.50
   3   9  -2  207.18   12.90
   3   9   2  193.38   12.60
  -3   9  -2  178.28   11.90
   3  -9  -2  189.78   13.20
  -3   9  -2  190.88   12.60
   3  -9  -2  187.58   12.10
   3  -9  -2  204.08   11.10
  -3   9  -2  216.08   12.60
  -3  -9   2  201.18   12.70
   3  10  -2  429.46   20.90
  -3  10   2  422.26   20.90
  -3 -10  -2  452.15   20.50
   3 -10   2  447.96   20.80
   3  10  -2  444.96   20.20
   3 -10   2  428.36   21.40
  -3  10  -2  395.86   19.50
   3  10   2  449.06   21.20
  -3  10  -2  411.66   20.30
   3 -10  -2  437.56   20.50
   3 -10  -2  437.06   21.60
  -3 -10   2  413.66   20.10
  -3 -11  -2  127.19   11.70
   3  11  -2   99.19   10.80
   3 -11   2  123.99   11.20
  -3  11   2  119.49   12.40
   3  11  -2  102.79   11.00
   3 -11   2  123.89   12.20
  -3  11  -2  126.59   11.90
   3  11   2  106.29   11.80
   3 -11  -2  104.59   10.90
   3 -11  -2  107.09   12.00
  -3  11  -2  105.39   11.70
  -3 -11   2  118.09   11.60
  -3   0  -3    9.50    1.50
   3   0   3    7.00    1.70
  -3   0   3    6.60    1.70
   3   0  -3    8.50    2.00
  -3   0   3   14.10    2.70
  -3   0   3    5.60    1.90
  -3   1   3  537.45   17.10
  -3  -1  -3  527.75   16.70
   3   1  -3  509.05   16.30
  -3   1   3  526.35   17.50
  -3   1   3  522.95   18.20
   3   1  -3  527.85   16.90
   3  -1   3  535.35   16.70
   3  -1   3  525.95   17.30
  -3   1  -3  511.95   17.60
  -3   1  -3  524.45   17.30
  -3   1  -3  491.65   17.50
  -3  -1   3  559.84   17.50
   3  -1  -3  516.05   16.80
  -3  -1   3  544.15   17.20
   3  -1  -3  509.05   17.70
  -3   2   3   56.19    3.40
   3  -2   3   45.40    3.30
   3  -2   3   51.29    3.20
  -3  -2  -3   59.09    2.40
   3   2  -3   39.20    3.30
   3  -2   3   46.00    3.00
   3   2  -3   44.10    2.80
   3   2  -3   41.00    3.50
  -3  -2  -3   51.29    2.90
  -3   2   3   47.00    2.80
   3  -2   3   48.30    3.20
   3  -2  -3   38.20    2.70
   3  -2  -3   42.40    3.20
   3   2   3   52.29    3.80
  -3   2  -3   43.70    4.20
  -3   2  -3   49.70    2.90
   3  -2  -3   42.10    3.30
   3  -2  -3   36.30    3.70
  -3  -2   3   53.99    3.50
  -3   2  -3   43.60    3.60
   3  -2  -3   45.00    3.20
  -3  -2   3   54.09    3.70
   3  -3   3 1027.50   32.50
   3  -3   3  990.80   32.00
  -3  -3  -3  988.60   32.60
  -3  -3  -3 1008.50   31.50
   3  -3   3  996.30   32.30
   3   3  -3  971.80   31.80
   3   3  -3 1004.50   32.90
  -3  -3  -3 1017.80   32.20
  -3   3   3 1031.80   33.10
   3   3  -3  996.10   32.80
  -3   3   3 1007.90   31.70
  -3   3   3 1012.90   32.00
  -3  -3   3 1049.89   33.10
  -3  -3   3 1042.70   32.60
   3  -3  -3  975.50   31.30
   3   3   3 1005.40   33.10
   3   3   3 1087.59   32.10
   3  -3  -3 1001.80   32.80
   3  -3  -3  985.40   32.60
  -3   3  -3  984.70   33.10
   3  -3  -3 1012.00   31.90
  -3   3  -3  995.60   33.30
   3  -3  -3 1016.40   33.20
   3  -3  -3  985.20   32.00
   3   3   3 1003.30   32.60
   3   4  -3  399.66   15.50
  -3  -4  -3  388.66   13.50
   3   4  -3  375.26   15.10
   3  -4   3  391.16   13.90
  -3  -4  -3  394.76   14.50
   3  -4   3  390.76   14.70
  -3   4   3  414.46   15.30
   3   4  -3  387.86   14.00
   3  -4   3  387.86   14.80
  -3  -4  -3  408.66   14.50
  -3   4   3  391.66   13.80
   3  -4  -3  388.66   13.50
   3   4   3  417.26   14.40
   3  -4  -3  389.86   15.10
  -3   4  -3  393.26   15.30
   3  -4  -3  385.76   14.40
   3  -4  -3  407.46   15.50
  -3   4  -3  390.16   15.50
   3  -4  -3  395.46   14.10
  -3  -4   3  405.16   15.30
   3   4   3  411.16   14.90
  -3  -4   3  401.26   14.40
   3   4   3  397.06   13.50
   3  -5   3  486.95   18.30
   3   5  -3  477.55   17.30
   3  -5   3  514.15   18.40
   3   5  -3  478.75   18.90
  -3  -5  -3  491.55   18.20
  -3  -5  -3  475.05   17.90
   3   5  -3  488.95   18.80
  -3  -5  -3  484.55   17.10
   3  -5   3  505.05   16.90
  -3   5   3  521.55   17.60
  -3   5   3  513.45   19.00
  -3  -5   3  502.75   18.90
   3   5   3  515.15   17.90
  -3  -5   3  520.15   17.90
   3  -5  -3  487.45   17.80
  -3   5  -3  492.85   19.00
   3  -5  -3  487.85   18.70
   3  -5  -3  467.05   17.30
   3  -5  -3  476.95   16.70
   3  -5  -3  475.35   19.00
   3   5   3  485.85   18.20
  -3  -6  -3 1092.29   35.90
  -3   6   3 1157.88   38.20
   3  -6   3 1077.59   37.70
  -3  -6  -3 1098.89   36.90
  -3   6   3 1085.69   36.50
   3   6  -3 1141.99   38.50
   3  -6   3 1109.59   37.80
  -3  -6  -3 1115.99   37.40
   3  -6   3 1010.70   35.60
  -3  -6   3 1100.29   36.40
   3  -6  -3 1185.38   38.60
  -3  -6   3 1108.79   38.00
  -3   6  -3 1113.49   38.10
   3  -6  -3 1130.89   36.10
   3   6   3 1116.69   37.00
   3  -6  -3 1112.69   36.60
   3   6   3 1090.89   37.60
   3  -6  -3 1140.29   37.50
  -3   7   3  136.59    9.30
  -3   7   3  105.29    7.90
  -3  -7  -3  138.29    7.50
   3  -7   3  140.89    9.10
   3  -7   3  141.99    9.40
   3   7  -3  151.98    9.90
  -3  -7  -3  134.09    8.20
  -3  -7  -3  138.59    8.80
   3   7   3  145.49    8.60
  -3  -7   3  129.59    7.50
   3   7   3  135.39    9.20
   3  -7  -3  139.49    9.80
  -3  -7   3  143.49    9.20
   3  -7  -3  148.59    8.50
   3  -7  -3  150.18    9.10
  -3   7  -3  122.29    9.00
   3  -7  -3  147.29    7.90
   3  -8   3  102.89    8.50
  -3  -8  -3   92.89    7.10
  -3   8   3  100.59    9.10
   3  -8   3   95.09    9.00
  -3  -8  -3  101.39    8.50
   3   8  -3   85.59    8.80
  -3  -8  -3  101.69    8.00
   3  -8  -3   98.59    8.40
   3  -8  -3  104.19    9.50
   3   8   3  104.69    8.80
   3  -8  -3   89.09    7.20
  -3   8  -3  112.39    9.10
  -3   8  -3  103.29    8.90
  -3  -8   3   88.69    8.60
  -3   9   3  257.57   14.80
  -3  -9  -3  253.67   13.10
  -3  -9  -3  275.27   12.80
   3   9  -3  239.78   13.20
   3  -9   3  262.47   15.00
   3  -9   3  259.47   14.20
   3   9  -3  276.77   15.20
  -3  -9  -3  261.97   14.40
   3  -9  -3  266.27   12.80
  -3   9  -3  237.98   14.40
  -3  -9   3  267.97   14.70
   3  -9  -3  270.77   15.40
   3  -9  -3  249.38   14.10
  -3   9  -3  240.38   14.20
   3   9   3  238.18   14.40
   3  10  -3   42.00    7.60
   3  10  -3   58.39    7.80
   3 -10   3   49.90    7.60
  -3 -10  -3   45.30    7.70
  -3 -10  -3   62.39    7.70
   3 -10   3   37.30    7.60
  -3  10   3   56.59    8.60
  -3  10  -3   29.50    6.80
   3 -10  -3   46.20    7.70
  -3  10  -3   44.70    7.40
  -3 -10   3   45.20    7.50
   3 -10  -3   45.70    7.90
   3  10   3   44.40    8.20
  -3  10  -3   41.30    7.20
   3  11  -3  347.37   19.00
   3 -11   3  400.16   20.40
   3 -11   3  404.56   20.80
  -3 -11  -3  386.96   19.90
  -3  11   3  387.96   21.00
   3  11  -3  412.46   20.50
   3  11   3  369.36   20.60
  -3 -11   3  365.86   19.50
  -3  11  -3  335.47   18.90
  -3  11  -3  358.46   19.80
   3 -11  -3  388.26   20.90
   3 -11  -3  385.96   20.20
   3   0  -4    3.50    1.90
   3   0   4   -0.40    1.50
  -3   0   4    2.50    1.80
   3   0   4    2.80    1.80
  -3   0  -4    5.40    1.30
  -3   0   4    5.00    1.80
  -3   0   4    3.90    2.30
  -3   0  -4    5.40    2.50
   3  -1   4  206.98    8.60
   3  -1   4  236.78    7.80
   3   1  -4  218.58    8.30
  -3   1   4  195.38    8.10
  -3   1   4  210.68    9.40
   3  -1   4  212.88    9.10
  -3   1   4  208.18    8.40
   3   1  -4  229.28    7.40
  -3   1   4  228.48    8.60
   3   1  -4  226.88    8.10
   3   1   4  207.78    8.60
  -3  -1   4  196.18    9.20
   3  -1  -4  232.28    7.90
  -3   1  -4  222.98    8.90
   3  -1  -4  219.68    9.30
  -3   1  -4  229.78    8.20
  -3   1  -4  223.68    7.60
  -3   1  -4  229.18    8.60
   3   1   4  213.48    8.40
  -3   1  -4  229.98    8.30
  -3  -1   4  214.28    8.60
  -3  -1   4  213.18    9.10
  -3  -1   4  206.28    8.30
   3   2  -4 2505.65   76.99
  -3   2   4 2555.44   78.89
   3  -2   4 2378.16   77.79
   3   2  -4 2612.94   77.69
  -3  -2  -4 2594.34   78.49
  -3  -2  -4 2683.53   77.49
  -3   2   4 2532.15   78.29
  -3   2   4 2536.65   79.59
   3   2  -4 2536.85   77.79
   3  -2   4 2510.65   77.99
  -3   2   4 2452.45   77.79
   3  -2   4 2435.46   77.09
   3  -2   4 2481.85   77.39
  -3  -2   4 2544.65   78.29
   3  -2  -4 2557.84   78.99
  -3  -2   4 2439.96   77.89
  -3   2  -4 2514.95   78.19
  -3   2  -4 2572.74   77.79
   3   2   4 2542.05   77.69
   3  -2  -4 2593.04   77.59
  -3   2  -4 2494.25   79.19
  -3  -2   4 2506.15   78.59
   3   2   4 2585.24   77.99
   3   2   4 2478.65   78.09
   3  -2  -4 2555.64   77.29
  -3   2  -4 2592.64   78.59
  -3  -3  -4  431.86   16.20
  -3  -3  -4  447.66   14.90
   3  -3   4  488.25   16.00
  -3  -3  -4  456.25   15.60
  -3   3   4  487.55   17.00
   3  -3   4  474.15   16.10
   3   3  -4  422.06   16.40
   3   3  -4  432.96   15.40
   3  -3   4  493.05   16.20
   3  -3   4  483.85   15.90
   3   3  -4  425.96   16.20
  -3   3   4  496.35   16.00
  -3   3  -4  435.66   17.60
  -3   3  -4  465.65   15.90
   3  -3  -4  438.56   17.10
  -3  -3   4  504.85   16.80
   3   3   4  482.45   15.90
   3  -3  -4  431.76   16.10
   3  -3  -4  431.56   15.60
  -3  -3   4  493.55   16.50
   3  -3  -4  439.56   15.40
   3   3   4  478.75   16.60
   3  -3  -4  440.26   16.20
  -3   3  -4  428.06   16.60
   3   3   4  506.65   16.90
  -3   4   4 2202.08   71.39
  -3   4   4 2295.57   69.99
  -3  -4  -4 2251.97   69.39
   3  -4   4 2159.08   69.99
  -3  -4  -4 2340.17   70.39
   3  -4   4 2237.68   69.89
   3   4  -4 2238.28   71.19
  -3  -4  -4 2222.88   70.79
   3  -4   4 2142.49   70.39
   3  -4   4 2149.58   70.49
   3   4  -4 2332.17   71.29
   3   4  -4 2262.37   69.99
  -3   4  -4 2307.77   70.29
   3   4   4 2359.36   69.89
  -3  -4   4 2215.38   70.69
  -3   4  -4 2249.27   71.59
  -3  -4   4 2258.87   71.29
   3  -4  -4 2246.28   69.09
   3  -4  -4 2335.97   71.19
   3  -4  -4 2300.77   70.09
   3  -4  -4 2255.87   70.89
   3  -4  -4 2285.17   70.09
   3   4   4 2187.58   70.89
   3   4   4 2250.17   69.59
  -3   5   4 1106.69   37.40
  -3  -5  -4 1040.90   36.20
  -3  -5  -4 1116.39   36.50
   3   5  -4 1144.49   37.90
   3  -5   4 1079.79   37.10
   3  -5   4 1082.89   36.00
   3  -5   4 1109.29   37.20
  -3   5   4 1082.79   35.30
   3   5  -4 1119.89   37.90
   3   5  -4 1156.58   36.40
  -3  -5  -4 1132.59   35.20
  -3   5  -4 1158.68   37.70
  -3  -5   4 1088.19   37.20
   3  -5  -4 1082.19   36.30
   3  -5  -4 1093.19   36.60
   3   5   4 1180.98   36.40
   3   5   4 1134.39   35.40
   3   5   4 1118.29   37.60
   3  -5  -4 1111.09   37.60
  -3   5  -4 1115.19   36.00
   3  -5  -4 1096.89   37.90
   3  -5  -4 1104.49   35.50
  -3  -5   4 1114.49   36.40
   3  -6   4 1099.79   37.10
  -3   6   4 1141.29   39.10
   3   6  -4 1171.98   39.80
  -3  -6  -4 1111.99   37.70
   3  -6   4 1168.08   38.90
  -3  -6  -4 1127.29   36.60
   3  -6   4 1131.89   38.90
  -3  -6  -4 1127.79   38.00
   3  -6  -4 1124.09   36.90
   3  -6  -4 1188.28   38.40
  -3  -6   4 1148.19   38.90
   3  -6  -4 1149.78   37.90
   3   6   4 1109.99   37.70
  -3   6  -4 1163.38   39.10
   3   6   4 1132.89   39.10
  -3  -6   4 1117.09   37.50
   3  -6  -4 1190.98   39.60
  -3  -7  -4  146.89    9.10
  -3  -7  -4  143.39    8.10
   3  -7   4  182.48   10.50
  -3   7   4  185.98   10.90
  -3  -7  -4  154.98    9.60
   3  -7   4  180.28   10.10
   3   7  -4  166.78   10.80
   3  -7  -4  165.68    8.50
   3   7   4  174.48   10.50
  -3   7  -4  169.58   10.40
   3  -7  -4  168.98   10.70
   3  -7  -4  160.38    9.70
  -3  -7   4  172.98   10.30
  -3  -7   4  176.28    9.10
   3  -7  -4  166.18    9.30
  -3   8   4   69.19    8.40
  -3  -8  -4   65.29    7.20
  -3  -8  -4   84.59    6.70
   3  -8   4   67.29    7.90
  -3  -8  -4   73.09    7.60
   3   8  -4   85.19    8.80
   3  -8   4   74.79    7.60
   3  -8  -4   65.59    8.00
   3  -8  -4   72.09    7.00
   3   8   4   70.79    8.20
  -3   8  -4   69.89    8.00
   3  -8  -4   70.69    7.50
   3  -8  -4   74.79    6.60
  -3  -8   4   63.59    7.90
   3  -9   4  212.28   13.20
  -3  -9  -4  173.28   11.40
   3   9  -4  179.68   12.70
  -3   9   4  194.98   13.30
   3  -9   4  185.28   11.90
  -3  -9  -4  193.38   10.60
  -3  -9  -4  169.28   12.00
   3   9   4  171.08   12.60
   3  -9  -4  190.48   10.70
  -3  -9   4  203.38   12.60
   3  -9  -4  191.38   12.20
  -3   9  -4  217.78   13.00
  -3   9  -4  170.08   12.40
   3  -9  -4  196.78   13.00
   3 -10   4  318.87   17.30
   3  10  -4  327.47   17.90
   3 -10   4  327.07   17.90
  -3 -10  -4  318.27   16.00
  -3 -10  -4  327.17   17.10
  -3  10   4  303.97   18.00
   3  10  -4  311.57   16.30
   3 -10  -4  344.47   17.40
   3 -10  -4  326.07   18.10
   3 -10  -4  338.17   15.50
  -3 -10   4  324.77   17.30
  -3  10  -4  322.57   17.30
  -3  10  -4  311.87   17.50
   3  10   4  314.77   17.90
  -3  11   4   18.70    7.40
   3 -11   4   22.80    6.60
   3  11  -4   25.50    6.80
   3  11  -4   16.70    6.80
  -3 -11  -4   18.90    6.40
   3 -11   4   21.90    7.10
  -3  11  -4   14.50    6.50
   3 -11  -4   19.70    6.90
   3 -11  -4   15.90    7.10
   3  11   4   14.60    7.60
  -3  11  -4   15.80    6.70
  -3 -11   4   21.10    7.20
   3   0   5    1.00    1.60
  -3   0  -5    1.40    1.30
  -3   0  -5   -0.10    2.20
  -3   0   5    2.70    2.30
   3   0  -5    0.40    1.60
  -3   0   5    0.40    1.70
  -3   0   5    0.50    1.70
   3   0   5   -0.10    1.70
  -3   1   5  742.63   24.80
   3  -1   5  787.32   23.90
  -3   1   5  749.33   25.00
  -3   1   5  746.33   26.30
   3  -1   5  720.63   25.20
   3  -1   5  746.53   25.90
   3   1  -5  766.82   23.60
   3   1  -5  799.82   24.20
  -3   1   5  763.72   25.10
   3  -1   5  739.13   25.00
   3   1  -5  769.82   24.30
  -3  -1   5  784.02   26.00
  -3  -1   5  755.02   25.10
   3   1   5  736.53   25.10
   3  -1  -5  795.12   24.20
  -3   1  -5  734.53   25.50
  -3   1  -5  759.22   23.80
  -3  -1   5  741.43   24.80
   3   1   5  757.62   25.10
   3  -1  -5  741.63   26.00
  -3   1  -5  780.22   24.90
  -3   1  -5  751.32   24.50
  -3   2   5  356.86   12.90
   3   2  -5  347.47   11.70
   3  -2   5  341.27   13.30
  -3   2   5  352.46   12.50
   3   2  -5  360.56   12.40
   3  -2   5  351.86   12.10
   3  -2   5  346.77   11.70
   3   2  -5  351.26   12.60
  -3  -2  -5  353.26   12.90
  -3   2   5  358.86   14.50
  -3   2   5  357.76   13.40
   3  -2   5  321.87   12.90
   3   2   5  326.57   12.80
  -3  -2   5  348.87   13.70
  -3   2  -5  340.77   13.50
   3  -2  -5  360.56   14.10
   3  -2  -5  373.76   12.20
  -3  -2   5  335.97   12.60
   3   2   5  340.37   13.10
  -3   2  -5  358.26   13.00
   3   2   5  344.77   12.70
  -3  -2   5  362.56   12.60
   3  -2  -5  350.76   12.30
  -3   2  -5  358.36   12.20
  -3   2  -5  344.67   12.90
  -3  -2   5  345.47   13.20
   3  -3   5  264.47   11.10
   3   3  -5  294.07   10.40
   3  -3   5  266.77   10.60
  -3  -3  -5  298.07   11.30
  -3   3   5  282.27   11.90
  -3   3   5  270.67   10.30
   3  -3   5  259.37   11.00
   3   3  -5  287.97   11.10
  -3   3   5  289.87   10.90
   3   3  -5  303.87   11.60
  -3  -3  -5  312.37   10.20
   3  -3   5  248.98   10.30
  -3  -3   5  266.77   11.40
  -3   3  -5  292.07   10.60
  -3   3  -5  287.67   11.60
   3  -3  -5  309.47   10.60
   3   3   5  264.77   10.80
  -3   3  -5  307.27   12.80
   3   3   5  269.47   11.40
  -3  -3   5  255.77   10.50
  -3  -3   5  269.77   11.10
   3  -3  -5  303.77   11.20
   3   4  -5   50.39    4.00
   3   4  -5   38.30    4.40
   3  -4   5   30.60    3.70
   3   4  -5   44.60    4.90
   3  -4   5   34.70    4.00
   3  -4   5   38.00    4.00
  -3   4   5   36.40    3.80
  -3  -4  -5   44.50    3.70
  -3   4   5   42.50    4.80
  -3  -4  -5   39.00    2.80
   3  -4   5   40.00    4.00
  -3  -4  -5   47.30    4.30
   3  -4  -5   35.90    3.90
   3   4   5   44.40    4.80
   3   4   5   38.60    3.90
   3  -4  -5   35.80    3.60
  -3   4  -5   39.80    4.60
  -3   4  -5   37.30    3.80
  -3  -4   5   38.50    4.40
  -3  -4   5   36.50    3.30
   3  -4  -5   38.90    4.40
   3  -4  -5   35.70    4.10
  -3  -4   5   44.30    4.40
  -3  -5  -5  912.71   29.90
  -3  -5  -5  915.51   31.10
   3  -5   5  941.81   30.80
   3  -5   5  956.70   31.30
   3   5  -5  881.11   31.70
   3   5  -5  883.51   32.00
  -3   5   5  960.20   30.50
   3   5  -5  910.11   30.50
   3  -5   5  938.41   30.70
  -3   5   5  954.80   32.70
   3  -5   5  927.91   31.30
  -3  -5  -5  915.61   31.50
  -3   5  -5  940.31   32.50
   3  -5  -5  910.91   30.60
   3   5   5  947.11   30.10
   3  -5  -5  903.21   31.70
   3   5   5  948.71   32.10
  -3  -5   5  956.60   32.30
   3  -5  -5  890.61   29.50
  -3  -5   5  946.21   31.70
  -3   5  -5  921.71   31.00
   3  -5  -5  917.71   30.60
   3  -5  -5  908.61   31.90
   3   6  -5  214.38   11.60
  -3  -6  -5  197.68   10.00
  -3  -6  -5  210.08   10.30
  -3   6   5  219.98   11.40
  -3  -6  -5  203.78    8.80
   3  -6   5  234.28    9.90
   3   6  -5  194.48   11.10
   3  -6   5  208.68   10.60
   3  -6   5  201.08    9.60
   3  -6   5  224.28   10.70
   3  -6  -5  201.48    8.90
  -3  -6   5  226.88   11.20
  -3  -6   5  210.78   10.20
   3  -6  -5  194.38    9.80
   3   6   5  218.68   11.40
   3  -6  -5  201.78   11.00
  -3   6  -5  194.78   11.00
   3  -6  -5  194.08    9.80
   3  -7   5  110.89    8.50
  -3  -7  -5  120.39    7.10
  -3  -7  -5  113.29    8.30
   3  -7   5  122.19    9.00
  -3  -7  -5  135.09    8.50
  -3   7   5  124.79    9.70
   3   7  -5  145.89   10.10
   3  -7  -5  152.38   10.00
  -3  -7   5  120.19    8.10
   3  -7  -5  137.59    8.80
  -3  -7   5  115.79    8.90
  -3   7  -5  157.88   10.00
   3   7   5  135.59    9.80
   3  -7  -5  138.99    8.50
   3  -7  -5  131.79    7.50
   3   8  -5   64.89    8.30
   3  -8   5   66.09    8.00
   3  -8   5   59.79    7.50
  -3  -8  -5   52.79    6.50
  -3   8   5   54.09    7.70
  -3  -8  -5   50.49    5.50
  -3  -8  -5   48.10    6.50
  -3  -8   5   61.99    7.80
   3  -8  -5   68.39    7.20
  -3   8  -5   61.79    7.70
   3   8   5   60.89    8.20
   3  -8  -5   60.09    8.10
   3  -8  -5   61.99    6.80
   3  -8  -5   63.49    6.10
   3  -9   5  122.99   10.60
   3   9  -5  117.79   10.90
   3  -9   5  104.49    9.70
  -3   9   5  128.09   11.40
  -3  -9  -5  113.89    8.30
  -3  -9  -5  100.89    9.60
  -3  -9  -5  103.89    9.20
   3  -9  -5  122.09   10.00
   3  -9  -5  138.89    8.90
  -3  -9   5   97.09    9.60
   3  -9  -5  120.49    9.30
  -3   9  -5  101.99   10.00
   3   9   5  124.29   11.20
  -3   9  -5   90.69    9.70
   3  -9  -5  109.99   10.80
  -3 -10  -5  100.69    9.10
  -3 -10  -5   99.49   10.30
   3  10  -5  107.39   11.80
   3 -10   5  123.39   10.50
  -3  10   5  119.29   12.30
   3 -10   5  117.59   11.10
  -3 -10  -5  109.89   10.30
   3 -10  -5  100.09    8.90
  -3  10  -5   93.79   10.50
   3 -10  -5  114.29   10.40
   3 -10  -5  107.39   11.70
   3  10   5  103.79   12.00
  -3 -10   5  134.89   11.10
  -3  10  -5  106.59   11.60
  -3 -11  -5  104.09   10.80
   3 -11   5  122.59   12.00
  -3  11   5  127.69   13.60
   3 -11   5   98.49   10.90
  -3 -11  -5  110.39   11.40
   3  11  -5  123.19   12.20
   3  11  -5   93.09   10.40
  -3  11  -5   99.59   12.00
   3  11   5  125.19   13.60
   3 -11  -5  125.99   11.60
   3 -11  -5   94.79   11.70
  -3  11  -5  107.19   11.40
  -3 -11   5  111.79   11.50
   3   0   6   15.90    2.80
  -3   0   6   44.50    4.90
   3   0   6   15.70    2.70
  -3   0  -6   35.00    4.60
  -3   1   6  395.36   14.60
   3  -1   6  399.96   15.20
  -3   1   6  408.96   14.90
   3   1  -6  417.36   13.90
   3   1  -6  439.16   13.70
  -3   1   6  405.06   14.80
  -3   1   6  415.46   16.30
   3  -1   6  387.46   14.90
   3  -1   6  397.76   15.90
  -3  -1   6  402.56   15.00
  -3   1  -6  401.66   15.50
  -3   1  -6  404.66   14.00
  -3   1  -6  398.56   14.40
   3   1   6  403.76   14.90
  -3  -1   6  405.36   15.90
  -3  -1   6  406.26   14.70
  -3   1  -6  399.36   13.30
   3   1   6  393.56   15.00
   3  -1  -6  438.06   13.70
   3   2  -6   66.49    3.40
  -3   2   6   52.89    4.50
   3  -2   6   55.09    4.80
   3  -2   6   60.19    3.50
  -3   2   6   68.69    4.90
   3  -2   6   62.29    5.30
   3  -2   6   52.59    4.60
   3   2  -6   59.69    4.30
  -3   2   6   57.09    4.30
  -3   2   6   62.59    6.10
   3   2  -6   64.39    4.00
   3  -2  -6   56.09    3.80
  -3  -2   6   60.79    4.40
  -3   2  -6   52.19    4.30
  -3  -2   6   58.19    4.80
  -3   2  -6   51.29    4.80
  -3  -2   6   67.09    3.90
  -3   2  -6   53.99    3.60
   3   2   6   58.19    4.30
   3  -2  -6   57.59    3.70
  -3   2  -6   47.90    3.50
  -3  -2   6   69.39    5.50
  -3   2  -6   50.09    4.20
   3   2   6   55.79    4.80
  -3   3   6  110.69    6.20
   3  -3   6  105.79    6.10
   3   3  -6   94.49    5.70
   3  -3   6   92.09    6.20
   3  -3   6  107.69    5.20
  -3  -3  -6  110.09    6.20
   3   3  -6  105.89    6.40
   3  -3   6  110.69    5.50
  -3   3   6  100.99    5.50
  -3   3   6  105.79    6.70
   3  -3   6  114.19    6.70
   3   3  -6  112.09    5.40
   3  -3  -6  104.59    5.50
  -3  -3   6  130.29    7.30
   3  -3  -6   94.69    5.70
  -3  -3   6  112.89    6.00
   3   3   6  120.99    6.90
  -3  -3   6   98.49    5.80
   3   3   6  106.99    6.20
  -3  -3   6  107.99    6.60
  -3   3  -6   99.49    6.30
  -3   3  -6  105.49    5.50
  -3   4   6 1060.99   35.50
   3  -4   6 1024.40   33.50
  -3  -4  -6 1028.30   34.50
   3   4  -6 1003.90   33.20
  -3  -4  -6 1050.99   33.30
   3  -4   6 1023.50   34.30
  -3   4   6 1043.00   33.10
   3   4  -6 1040.80   34.40
   3   4  -6  996.50   34.60
   3  -4   6 1021.80   33.80
  -3   4   6 1036.80   33.90
   3  -4   6 1005.60   34.10
   3   4   6 1007.70   34.80
  -3  -4   6 1022.70   34.80
   3   4   6 1058.89   33.80
   3  -4  -6 1019.50   33.50
  -3   4  -6 1031.50   33.70
  -3  -4   6 1062.99   34.60
   3  -4  -6 1054.79   34.30
  -3  -4   6  998.60   33.40
  -3   4  -6 1027.30   35.00
   3  -4  -6 1042.80   34.00
  -3  -5  -6   68.69    4.10
  -3  -5  -6   70.59    5.80
   3   5  -6   72.79    6.70
   3  -5   6   58.29    5.20
   3  -5   6   57.79    5.40
  -3  -5  -6   68.99    5.00
   3  -5   6   52.69    5.10
   3  -5   6   61.59    5.30
  -3   5   6   61.59    4.80
   3   5  -6   76.69    5.40
  -3   5   6   63.79    6.60
   3  -5  -6   68.79    4.10
   3  -5  -6   74.99    7.60
  -3  -5   6   53.59    4.50
   3   5   6   64.59    4.90
  -3  -5   6   50.29    5.40
   3  -5  -6   65.39    5.20
   3  -5  -6   64.19    5.00
   3   5   6   59.29    6.30
  -3  -5   6   62.69    5.70
  -3   5  -6   71.69    5.20
   3  -5  -6   76.49    6.10
  -3   5  -6   66.99    6.20
   3   6  -6 1248.38   42.40
   3  -6   6 1324.27   43.40
  -3  -6  -6 1296.77   42.10
   3  -6   6 1301.47   42.60
   3   6  -6 1314.07   44.60
   3  -6   6 1307.97   43.20
  -3  -6  -6 1256.07   42.50
  -3  -6  -6 1244.68   40.50
   3  -6   6 1305.57   42.80
  -3   6   6 1311.47   44.10
  -3   6  -6 1251.27   43.60
   3  -6  -6 1266.07   42.50
   3  -6  -6 1274.67   41.20
   3  -6  -6 1301.77   42.50
   3  -6  -6 1279.27   43.70
   3   6   6 1296.57   44.30
   3   6   6 1280.17   41.60
  -3  -6   6 1312.47   42.70
  -3   6  -6 1252.37   42.00
  -3  -6   6 1254.57   43.10
   3   7  -6   63.29    7.90
   3  -7   6   69.29    7.20
  -3  -7  -6   66.19    6.80
  -3  -7  -6   70.69    6.70
  -3  -7  -6   71.59    5.60
  -3   7   6   68.79    8.20
   3  -7   6   63.19    7.00
   3   7   6   56.99    7.50
  -3  -7   6   71.69    7.30
   3  -7  -6   67.89    5.60
   3  -7  -6   70.59    6.70
  -3   7  -6   66.19    7.80
  -3  -7   6   57.59    6.40
   3  -7  -6   65.49    7.50
   3  -7  -6   65.09    6.60
   3  -8   6   24.60    5.20
  -3  -8  -6   21.70    5.20
   3  -8   6   26.40    5.70
  -3  -8  -6   30.20    4.70
  -3  -8  -6   20.60    4.80
  -3   8   6   36.00    6.60
   3   8  -6   23.60    6.00
  -3   8  -6   24.80    5.70
   3  -8  -6   43.70    5.90
   3  -8  -6   31.40    6.10
   3   8   6   34.90    6.70
  -3  -8   6   22.50    5.40
   3  -8  -6   19.30    4.90
   3  -8  -6   23.80    4.40
   3  -9   6  171.78   11.70
  -3  -9  -6  174.98   11.80
  -3  -9  -6  165.68   11.30
   3   9  -6  181.48   13.30
  -3  -9  -6  182.18   10.30
   3  -9   6  179.58   12.40
  -3   9   6  185.38   13.50
   3   9   6  188.48   13.60
   3  -9  -6  183.58   10.40
   3  -9  -6  188.88   13.10
   3  -9  -6  179.98   11.80
  -3   9  -6  185.88   12.80
   3  -9  -6  182.28   11.30
  -3  -9   6  190.08   12.40
  -3 -10  -6  160.18   12.20
  -3 -10  -6  167.58   10.80
  -3  10   6  149.59   14.00
  -3 -10  -6  183.18   12.50
   3 -10   6  151.58   12.00
   3 -10   6  168.68   12.70
   3  10  -6  163.18   13.20
   3  10   6  155.58   13.70
  -3  10  -6  177.98   13.40
   3 -10  -6  156.68   10.70
  -3  10  -6  168.18   13.30
   3 -10  -6  162.08   11.60
   3 -10  -6  182.58   13.60
   3 -10  -6  181.18   12.70
  -3 -10   6  165.48   12.40
   3 -11   6  135.79   12.70
   3  11  -6   98.79   10.70
   3 -11   6  107.79   11.30
  -3 -11  -6  110.19   11.40
  -3  11   6  129.89   14.20
  -3 -11  -6  112.99   11.40
   3  11  -6  109.79   12.60
  -3 -11  -6  111.19   12.70
   3 -11  -6  127.89   13.30
  -3 -11   6  128.09   11.80
   3 -11  -6  126.69   10.30
   3  11   6  121.59   13.70
  -3  11  -6  119.69   12.70
  -3  11  -6   85.29   11.50
   3 -11  -6  128.19   12.20
  -3   0   7   13.10    3.00
  -3   0   7   16.20    3.00
   3   0   7   20.40    3.20
   3   0   7   14.40    3.20
  -3   1   7  164.98    8.10
   3   1  -7  163.28    6.80
  -3   1   7  166.88    8.20
   3  -1   7  164.08    8.20
   3  -1   7  171.88    9.40
  -3   1   7  181.58    9.90
   3  -1   7  159.98    8.40
   3  -1  -7  178.08    6.60
  -3   1  -7  161.88    7.60
  -3   1  -7  152.88    7.00
  -3  -1   7  181.38    8.50
  -3  -1   7  170.68    8.20
   3   1   7  188.18    8.40
  -3  -1   7  185.18    9.60
   3   1   7  172.08    8.50
   3  -2   7  362.56   13.80
  -3   2   7  348.17   13.70
   3   2  -7  343.17   13.00
  -3   2   7  363.06   13.50
  -3   2   7  370.46   15.80
  -3   2   7  357.56   14.20
   3   2  -7  342.57   12.40
   3  -2   7  355.26   14.00
   3   2  -7  334.37   11.90
   3  -2   7  351.56   12.10
   3  -2   7  360.76   14.80
   3   2   7  367.76   13.90
  -3   2  -7  338.67   14.00
  -3  -2   7  355.56   14.10
  -3  -2   7  376.66   15.20
   3   2   7  366.66   13.60
  -3   2  -7  343.57   12.30
  -3  -2   7  362.46   12.40
   3  -2  -7  341.97   12.40
  -3   2  -7  334.77   13.20
   3  -2  -7  342.17   12.70
  -3  -2   7  351.76   13.50
  -3   2  -7  343.97   12.40
   3   3  -7  694.03   24.20
  -3  -3  -7  709.03   24.50
   3  -3   7  690.73   25.10
   3  -3   7  662.43   24.40
  -3   3   7  699.93   25.20
   3  -3   7  706.93   22.70
  -3   3   7  705.23   23.80
   3  -3   7  712.23   24.20
  -3   3   7  707.63   24.40
   3  -3   7  685.03   23.10
   3   3  -7  712.83   23.60
   3   3  -7  700.53   23.00
   3  -3  -7  698.23   23.60
   3   3   7  705.33   24.80
  -3  -3   7  725.43   23.80
  -3  -3   7  704.23   25.70
   3  -3  -7  685.43   23.50
  -3   3  -7  718.13   23.40
  -3  -3   7  702.03   24.10
  -3   3  -7  702.73   23.50
  -3  -3   7  686.53   24.90
  -3   3  -7  695.43   24.50
   3   3   7  709.93   24.30
   3   4  -7  106.99    7.10
  -3   4   7  100.89    7.20
   3   4  -7   98.89    6.60
   3  -4   7   83.49    6.40
   3   4  -7   99.69    5.70
  -3  -4  -7  111.09    6.60
   3  -4   7  103.29    6.90
   3  -4   7  102.19    6.30
   3  -4   7  100.29    5.60
   3  -4   7  103.19    5.90
  -3   4   7   92.99    6.10
  -3   4   7   96.49    5.40
  -3  -4   7   96.89    7.10
   3   4   7   92.69    6.20
   3  -4  -7  101.29    5.90
   3  -4  -7  101.89    6.40
  -3  -4   7   84.19    5.60
   3   4   7   94.19    7.10
  -3   4  -7  100.49    6.80
  -3  -4   7   96.59    6.10
  -3  -4   7   80.49    6.60
  -3   4  -7  104.59    5.80
  -3  -5  -7 1208.58   38.40
   3  -5   7 1155.68   39.80
   3  -5   7 1188.78   39.10
  -3  -5  -7 1143.59   39.30
   3   5  -7 1175.08   38.80
   3   5  -7 1177.88   40.60
   3  -5   7 1161.88   39.30
  -3   5   7 1191.08   38.60
  -3   5   7 1180.58   40.80
   3  -5   7 1213.58   39.10
   3  -5   7 1186.98   39.70
   3   5   7 1238.18   39.00
   3  -5  -7 1159.88   39.00
   3  -5  -7 1199.68   39.90
  -3  -5   7 1181.48   40.50
  -3   5  -7 1192.68   40.30
   3   5   7 1188.68   40.70
  -3   5  -7 1195.18   38.70
  -3  -5   7 1196.08   39.90
  -3  -5   7 1176.48   39.60
   3  -5  -7 1184.38   38.50
  -3  -5   7 1121.89   38.10
   3  -6   7  114.39    8.00
   3   6  -7  107.29    7.30
  -3  -6  -7  104.29    5.90
  -3  -6  -7  103.39    7.00
   3  -6   7  117.49    7.70
   3  -6   7  105.89    7.40
   3  -6   7  117.39    7.30
   3   6  -7   97.89    8.60
  -3   6   7  111.39    6.70
  -3   6   7  105.49    9.20
  -3  -6  -7  115.29    8.00
   3  -6   7  110.39    7.50
   3  -6  -7  105.99    6.00
   3  -6  -7   98.39    6.90
   3   6   7  112.39    6.70
   3  -6  -7   99.69    7.20
  -3   6  -7  103.79    7.00
  -3  -6   7  113.99    8.10
  -3  -6   7  123.89    8.10
  -3   6  -7  104.29    8.30
   3   6   7  111.39    8.90
   3  -6  -7  100.09    8.10
  -3  -7  -7   90.09    6.20
   3   7  -7   96.09    9.10
  -3  -7  -7   89.89    7.50
  -3   7   7   92.39    9.40
   3  -7   7   91.69    7.70
  -3  -7  -7   93.19    8.00
   3  -7   7   94.99    8.00
  -3   7  -7   95.39    8.70
  -3  -7   7  103.89    8.10
   3  -7  -7  102.79    7.60
   3  -7  -7  107.29    7.90
   3  -7  -7   95.19    6.30
  -3  -7   7   93.59    8.10
   3  -7  -7  102.09    8.70
   3   7   7   96.09    9.20
  -3  -8  -7  252.67   11.60
   3  -8   7  279.27   14.20
  -3  -8  -7  237.78   13.10
   3  -8   7  270.97   13.90
   3   8  -7  267.47   15.30
  -3   8   7  258.67   15.50
  -3  -8  -7  263.17   13.30
  -3   8  -7  242.28   14.40
   3  -8  -7  262.27   14.60
   3  -8  -7  253.87   11.90
  -3  -8   7  268.77   14.10
   3   8   7  258.07   15.30
   3  -8  -7  256.17   13.20
   3  -8  -7  275.97   13.60
   3   9  -7   31.40    7.40
   3  -9   7   26.20    5.90
  -3  -9  -7   31.80    5.20
  -3   9   7   32.20    7.60
  -3  -9  -7   33.20    6.50
  -3  -9  -7   36.40    6.50
   3  -9   7   28.90    6.50
  -3   9  -7   22.60    6.50
  -3  -9   7   22.70    6.10
   3  -9  -7   32.10    6.30
   3   9   7   32.70    7.60
   3  -9  -7   32.80    5.30
   3  -9  -7   22.30    6.50
   3  -9  -7   31.90    6.20
  -3  10   7   24.80    8.00
  -3 -10  -7   19.20    6.40
  -3 -10  -7   20.90    5.40
  -3 -10  -7   21.30    6.60
   3  10  -7   23.00    7.20
   3 -10   7   16.50    5.90
   3 -10   7   19.40    6.60
   3  10   7   22.70    7.80
   3 -10  -7   15.20    6.20
  -3  10  -7   21.90    6.80
   3 -10  -7   18.30    5.40
   3 -10  -7   26.60    7.20
  -3 -10   7   23.50    6.50
  -3  10  -7   24.70    7.30
   3 -10  -7   13.80    5.90
  -3 -11  -7  187.78   14.10
   3   0   8    1.40    2.20
  -3   0   8    0.50    2.40
  -3   0   8   -2.00    2.20
   3   0   8    2.50    2.50
  -3   0   8    4.50    3.40
   3  -1   8  223.28   11.50
  -3   1   8  215.38    9.90
   3  -1   8  219.48   10.40
   3  -1   8  220.38   10.20
  -3   1   8  220.88    9.90
  -3   1   8  216.98   11.60
  -3   1  -8  205.78    9.10
  -3  -1   8  207.08   10.00
   3   1   8  214.38   10.20
   3  -1  -8  227.88    8.10
  -3  -1   8  204.18    9.60
  -3  -1   8  210.48   11.30
   3   1   8  226.18   10.20
  -3   1  -8  212.58    8.50
   3  -2   8  208.58   10.60
  -3   2   8  204.98    9.60
  -3   2   8  200.68    9.30
  -3   2   8  201.58   11.50
   3  -2   8  205.28    9.60
   3   2  -8  173.88    8.40
   3  -2   8  205.98    9.80
  -3   2   8  213.08   10.00
   3   2  -8  191.78    7.50
  -3  -2   8  206.78   10.00
   3  -2  -8  210.28    8.00
   3  -2  -8  199.08    8.50
  -3   2  -8  193.88    8.80
   3   2   8  196.48    9.60
  -3   2  -8  195.58    7.90
  -3  -2   8  203.68   10.80
  -3   2  -8  197.78    9.70
  -3  -2   8  204.18    9.40
   3   2   8  203.68    9.30
  -3   3   8 1432.36   46.70
  -3   3   8 1423.66   45.70
  -3   3   8 1431.36   45.20
   3  -3   8 1446.66   47.20
   3  -3   8 1430.66   44.30
   3   3  -8 1386.66   45.60
   3   3  -8 1365.16   44.20
   3  -3   8 1386.16   46.20
   3  -3   8 1423.86   45.90
   3   3  -8 1383.46   44.80
  -3  -3  -8 1387.06   45.60
  -3  -3   8 1414.06   46.40
  -3  -3   8 1369.26   45.30
  -3  -3   8 1431.36   44.60
  -3  -3   8 1435.36   47.40
   3   3   8 1451.55   46.10
  -3   3  -8 1343.87   45.50
  -3   3  -8 1377.16   44.40
   3  -3  -8 1386.56   44.80
  -3   3  -8 1361.36   44.40
   3  -3  -8 1376.06   45.00
  -3   4   8  340.87   15.40
   3   4  -8  347.47   13.90
  -3  -4  -8  339.57   14.10
   3  -4   8  331.57   13.10
   3   4  -8  358.66   14.70
   3  -4   8  350.16   15.10
  -3   4   8  341.17   13.90
   3  -4   8  330.67   14.50
   3   4  -8  356.06   13.20
  -3   4   8  341.67   13.10
   3  -4   8  351.76   14.20
   3  -4   8  339.77   12.80
   3   4   8  362.06   14.30
  -3  -4   8  324.77   15.10
   3   4   8  358.46   15.20
   3  -4  -8  331.87   13.50
  -3  -4   8  356.86   13.70
  -3  -4   8  343.07   13.60
  -3   4  -8  351.86   13.40
  -3  -4   8  346.07   14.80
  -3   4  -8  366.56   14.70
   3  -4  -8  341.07   13.70
   3   5  -8  797.72   27.50
  -3  -5  -8  803.62   28.50
   3  -5   8  794.92   27.30
   3   5  -8  806.32   29.30
  -3   5   8  797.22   29.60
   3  -5   8  778.12   27.70
  -3   5   8  798.12   27.70
  -3   5   8  806.42   29.90
   3  -5   8  824.02   29.30
   3  -5   8  785.22   28.00
  -3  -5  -8  834.42   27.00
   3  -5   8  796.02   28.60
  -3  -5   8  802.12   29.70
  -3  -5   8  806.22   28.20
   3  -5  -8  840.62   28.50
   3   5   8  813.92   28.00
  -3  -5   8  812.02   29.10
   3  -5  -8  805.42   27.90
  -3   5  -8  809.32   29.20
   3   5   8  791.92   29.50
  -3   5  -8  814.72   27.50
  -3  -5   8  744.33   27.20
  -3  -6  -8  180.78    8.00
  -3   6   8  187.28    9.40
   3  -6   8  194.48   10.60
   3  -6   8  197.38   10.00
  -3  -6  -8  194.38   10.50
   3  -6   8  183.98   10.00
  -3  -6  -8  189.68    9.40
   3   6  -8  179.28    9.80
   3   6  -8  187.08   11.70
   3  -6   8  182.78   10.00
  -3   6   8  186.48   11.60
   3  -6  -8  197.48    9.60
   3   6   8  190.88   11.80
  -3   6  -8  198.18    9.80
  -3  -6   8  187.58   10.30
   3  -6  -8  201.78   11.00
   3  -6  -8  188.68   10.00
  -3   6  -8  173.88   11.00
   3   6   8  197.08    9.70
  -3  -6   8  175.88   10.90
  -3  -6   8  178.38   10.60
  -3  -7  -8  106.09    7.90
   3   7  -8  120.09   10.00
   3  -7   8  108.39    8.20
  -3  -7  -8  102.19    6.50
  -3   7   8  108.29   10.10
   3  -7   8  111.79    8.50
  -3  -7  -8   87.89    8.30
   3  -7  -8  102.89    9.00
   3  -7  -8   90.39    7.50
  -3  -7   8   92.29    8.20
  -3  -7   8  109.29    8.90
   3  -7  -8  104.69    8.20
  -3   7  -8  113.79    9.50
   3   7   8  120.29   10.20
   3  -7  -8   98.09    6.50
  -3  -7   8  104.89    8.60
  -3  -8  -8  111.79    8.80
  -3  -8  -8  102.79    7.40
  -3  -8  -8  108.59    9.20
   3  -8   8  113.19    9.40
   3  -8   8  107.69    8.90
  -3   8   8  112.89   11.10
   3   8  -8   99.09   10.90
  -3  -8   8   95.09    8.90
  -3   8  -8  107.89   10.10
  -3  -8   8   99.79   10.20
   3  -8  -8  106.29    7.30
   3   8   8   95.19   10.30
   3  -8  -8  115.39    8.70
  -3  -8   8  102.69   11.40
   3  -8  -8   88.89    8.60
   3  -8  -8  114.29   10.10
   3  -9   8   22.00    5.80
  -3  -9  -8   27.70    5.20
  -3   9   8   28.80    7.60
  -3  -9  -8   19.30    6.10
  -3  -9  -8   25.30    6.10
   3   9  -8   21.80    6.90
   3  -9   8   22.50    6.00
   3  -9  -8   26.00    6.30
  -3  -9   8   16.70    5.50
  -3   9  -8   17.70    6.30
   3  -9  -8   23.90    5.10
   3  -9  -8   43.50    6.80
   3   9   8   27.40    7.70
   3  -9  -8   38.30    7.50
   3 -10   8  239.38   14.70
  -3 -10  -8  216.88   12.10
   3  10  -8  218.68   15.90
  -3  10   8  216.48   16.60
  -3 -10  -8  252.47   14.90
  -3 -10  -8  211.68   14.10
   3 -10   8  247.28   18.20
  -3 -10  -8  251.07   16.10
   3 -10  -8  242.08   14.60
  -3 -10   8  214.18   14.30
   3 -10  -8  218.38   14.00
   3  10   8  244.08   17.20
   3 -10  -8  233.68   12.60
  -3  10  -8  208.18   15.10
   3 -10  -8  219.58   15.30
  -3  10  -8  226.28   15.80
   3   0   9    9.80    3.20
   3   0   9    7.60    3.00
  -3   0   9    6.00    3.00
  -3   0   9   14.30    4.40
  -3   0   9   14.60    3.40
   3  -1   9  553.64   20.80
  -3   1   9  573.74   20.90
   3  -1   9  559.94   22.40
   3  -1   9  554.84   20.90
  -3   1   9  559.54   23.00
  -3   1   9  546.25   20.80
   3   1   9  559.34   20.80
  -3   1  -9  559.24   19.90
  -3  -1   9  555.64   21.20
  -3  -1   9  582.84   22.80
  -3  -1   9  568.44   20.80
   3   1   9  574.94   20.80
  -3   1  -9  569.44   19.30
   3   2  -9   60.39    3.80
  -3   2   9   51.89    7.00
  -3   2   9   58.99    5.60
   3   2  -9   64.59    3.80
   3   2  -9   66.69    4.80
  -3   2   9   60.29    5.40
   3  -2   9   59.29    6.50
   3  -2   9   61.29    5.80
   3  -2   9   62.79    5.90
   3   2   9   53.59    5.30
  -3   2  -9   62.49    5.60
   3  -2  -9   63.29    3.90
  -3  -2   9   57.49    5.40
  -3   2  -9   56.89    3.90
   3  -2  -9   69.69    4.80
  -3  -2   9   57.09    5.70
  -3  -2   9   57.49    6.50
   3   2   9   57.79    5.90
  -3   2  -9   65.09    4.80
  -3  -3  -9  135.59    7.90
  -3   3   9  149.19    8.80
   3  -3   9  144.09    9.20
   3   3  -9  131.29    7.60
   3  -3   9  131.19    6.20
   3  -3   9  142.49    8.50
   3  -3   9  135.29    8.10
   3   3  -9  130.59    6.50
  -3   3   9  138.19    8.10
  -3   3   9  152.68    7.80
   3  -3  -9  138.79    7.20
  -3   3  -9  130.09    7.60
   3  -3  -9  131.29    6.70
  -3   3  -9  133.29    6.70
   3   3   9  141.89    8.40
  -3  -3   9  141.19    7.90
  -3  -3   9  135.29    8.60
  -3  -3   9  140.89    9.40
  -3  -3   9  139.99    6.50
  -3   3  -9  129.69    6.70
   3   3   9  139.79    7.70
   3  -4   9  698.23   26.10
   3  -4   9  658.83   24.10
  -3   4   9  688.53   24.40
   3  -4   9  702.63   26.90
  -3   4   9  722.13   26.70
   3   4  -9  717.23   24.80
   3   4  -9  757.92   26.20
  -3  -4  -9  722.43   25.60
  -3   4   9  709.33   25.20
   3  -4   9  704.43   25.60
   3   4  -9  749.03   24.40
   3  -4  -9  713.13   24.90
   3   4   9  728.53   25.70
   3   4   9  668.63   26.20
  -3  -4   9  671.13   24.20
  -3  -4   9  662.33   26.00
   3  -4  -9  753.62   25.00
  -3  -4   9  679.93   24.80
  -3   4  -9  764.22   24.50
  -3   4  -9  750.62   25.90
  -3  -4   9  685.73   27.00
  -3  -5  -9  113.29    8.00
   3  -5   9  102.39    8.40
   3  -5   9   92.99    6.50
   3   5  -9  106.39    8.40
   3   5  -9  122.39    7.20
  -3   5   9   95.59    7.10
   3  -5   9   98.09    7.60
   3  -5   9   96.49    8.00
  -3   5   9  106.39    8.80
  -3   5  -9  122.69    7.10
  -3  -5   9  102.99    8.60
  -3  -5   9   91.79    6.70
   3  -5  -9  119.09    7.40
  -3  -5   9   95.69    8.20
   3   5   9   94.69    8.70
  -3   5  -9  124.59    8.70
  -3  -5   9   96.89    6.80
   3  -5  -9  124.99    7.80
   3   5   9   98.79    7.40
   3   6  -9  538.45   22.30
   3  -6   9  522.55   20.30
   3   6  -9  509.55   20.10
   3  -6   9  561.14   21.40
  -3   6   9  488.95   22.00
   3  -6   9  532.55   20.60
  -3   6   9  512.35   19.50
  -3  -6  -9  514.25   20.70
  -3  -6  -9  543.75   19.30
   3  -6  -9  515.65   20.40
   3   6   9  541.85   20.20
  -3  -6   9  518.05   20.40
  -3   6  -9  519.85   19.80
  -3   6  -9  538.15   21.80
  -3  -6   9  520.05   21.30
   3   6   9  507.75   22.40
   3  -6  -9  527.95   21.10
  -3  -6   9  507.95   21.90
  -3  -7  -9  397.36   15.30
  -3  -7  -9  419.16   17.10
   3  -7   9  414.96   23.70
   3   7  -9  389.86   19.40
  -3   7   9  446.76   16.80
  -3   7   9  401.46   19.90
  -3  -7  -9  382.66   17.90
   3  -7   9  453.05   18.10
   3  -7  -9  412.56   15.60
  -3  -7   9  428.36   18.20
   3  -7  -9  410.16   17.00
   3  -7  -9  418.86   18.70
   3  -7  -9  426.66   17.80
  -3  -7   9  424.46   19.40
  -3  -7   9  447.16   19.10
   3   7   9  410.56   19.70
  -3   7  -9  402.66   19.20
  -3   8   9   41.40    7.90
  -3  -8  -9   33.00    6.00
   3   8  -9   22.80    6.70
  -3  -8  -9   27.20    4.60
  -3  -8  -9   30.90    6.40
   3  -8   9   32.80    6.10
  -3  -8   9   36.40    6.60
   3  -8  -9   29.70    4.60
   3  -8  -9   32.20    5.50
   3  -8  -9   40.50    6.60
  -3  -8   9   38.80    6.80
   3   8   9   35.80    7.80
  -3   8  -9   19.70    6.00
   3  -8  -9   28.10    6.40
   3  -9   9  126.99   10.40
  -3  -9  -9  137.39   10.60
  -3  -9  -9  122.89   11.60
  -3   9   9  128.29   13.00
  -3  -9  -9  125.39   10.70
   3   9  -9  119.59   12.00
  -3  -9  -9  125.09    9.00
   3   9   9  126.09   12.80
   3  -9  -9  128.99   10.60
   3  -9  -9  129.59    8.80
   3  -9  -9  135.49   10.30
  -3  -9   9  137.59   11.00
  -3   9  -9  144.29   11.90
   3  -9  -9  128.29   11.60
  -3 -10  -9   59.09    8.90
   3  10  -9   53.59    9.40
  -3 -10  -9   68.09    9.90
  -3 -10  -9   61.09    7.10
  -3 -10  -9   57.79    8.30
  -3  10   9   63.89   10.90
   3 -10   9   46.10    8.00
   3 -10  -9   78.79    9.10
  -3  10  -9   63.09    9.50
   3 -10  -9   64.09    7.50
  -3  10  -9   62.99    9.40
   3  10   9   77.99   11.10
   3 -10  -9   70.29    9.70
  -3 -10   9   58.59    8.50
   3 -10  -9   70.19    9.10
   3   0  10    5.00    2.90
   3   0  10    1.70    3.00
  -3   0  10    7.30    4.10
  -3   0  10    7.90    3.10
  -3   0  10    5.70    3.10
   3  -1  10   61.19    6.40
   3  -1  10   62.59    6.40
  -3   1  10   60.69    7.30
  -3   1  10   58.09    5.70
  -3   1  10   60.19    5.80
   3  -1  10   56.19    7.00
  -3  -1  10   57.69    6.20
  -3  -1  10   61.29    5.90
  -3   1 -10   53.39    4.80
   3   1  10   63.19    5.90
   3   1  10   55.79    6.00
  -3  -1  10   57.79    7.00
  -3   2  10 1126.69   38.70
  -3   2  10 1187.48   38.60
   3   2 -10 1112.79   35.90
   3  -2  10 1158.88   40.70
  -3   2  10 1115.29   41.30
   3   2 -10 1170.08   37.40
   3  -2  10 1137.99   39.10
   3  -2  10 1135.59   38.90
  -3  -2  10 1180.38   39.50
   3   2  10 1141.69   38.60
  -3   2 -10 1116.19   38.50
  -3  -2  10 1159.78   41.00
  -3  -2  10 1163.08   38.60
   3  -2 -10 1136.59   36.20
  -3   2 -10 1117.29   36.30
  -3   2 -10 1113.59   37.40
   3   2  10 1152.18   39.00
   3  -2 -10 1135.19   37.40
  -3   3  10  198.98   10.90
   3  -3  10  186.28   10.60
  -3  -3 -10  190.48    9.80
   3   3 -10  198.18    8.30
   3  -3  10  188.48   10.30
  -3   3  10  190.38   10.20
   3   3 -10  184.18    9.60
   3  -3  10  190.68   11.30
  -3   3  10  193.48    9.70
  -3  -3  10  184.48    9.80
  -3   3 -10  195.28    8.60
  -3   3 -10  196.48    9.60
   3  -3 -10  192.38    9.10
  -3   3 -10  193.68    8.50
   3   3  10  196.98    9.80
   3  -3 -10  183.88    8.40
  -3  -3  10  187.98   11.60
  -3  -3  10  182.08   10.60
   3   3  10  208.08   10.70
   3  -4  10  978.60   34.60
  -3   4  10 1020.90   33.30
  -3   4  10  991.20   34.10
   3   4 -10  963.90   32.40
   3  -4  10 1014.80   35.90
   3  -4  10 1011.60   34.30
   3   4 -10  976.40   34.20
  -3  -4 -10  940.41   33.90
  -3   4  10  986.70   35.40
  -3   4 -10  975.40   32.70
  -3  -4  10 1004.00   35.20
   3  -4 -10  951.10   32.80
  -3   4 -10  972.20   34.10
  -3  -4  10  978.20   36.20
  -3  -4  10  993.30   33.80
   3   4  10 1010.20   34.30
  -3   4 -10  956.80   32.60
   3  -4 -10  932.41   33.10
   3  -5  10  605.34   23.00
  -3   5  10  559.24   21.40
   3  -5  10  589.54   23.80
  -3   5  10  570.44   23.40
   3  -5  10  600.94   22.40
   3   5 -10  578.84   23.00
   3   5 -10  542.95   20.90
  -3  -5 -10  565.44   22.10
   3  -5 -10  577.64   21.60
  -3  -5  10  561.04   21.20
  -3   5 -10  570.84   22.40
   3   5  10  545.55   23.30
  -3  -5  10  575.74   23.00
   3  -5 -10  560.24   21.50
   3   5  10  588.54   22.20
  -3   5 -10  575.44   20.80
  -3  -5  10  533.65   23.40
  -3   6  10  133.39    8.80
   3   6 -10  136.49   10.50
  -3   6  10  124.39   10.60
  -3  -6 -10  144.89    9.70
   3   6 -10  145.19    9.00
   3  -6  10  129.39    9.50
   3  -6  10  138.39   10.90
   3  -6  10  143.69   10.10
  -3   6 -10  150.18    8.80
   3  -6 -10  144.49    9.30
   3  -6 -10  154.98    9.60
   3   6  10  143.39    9.20
  -3  -6  10  137.49   10.20
  -3   6 -10  146.09   10.30
  -3  -6  10  123.49   10.40
   3   6  10  131.49   10.80
  -3  -7 -10   41.70    6.60
  -3   7  10   40.20    7.90
  -3  -7 -10   32.00    4.10
  -3  -7 -10   33.40    6.30
  -3   7  10   43.90    5.70
   3  -7  10   39.50    6.90
   3   7 -10   45.20    7.30
   3  -7 -10   47.50    6.90
  -3   7 -10   36.20    6.60
  -3  -7  10   39.50    6.80
   3  -7 -10   48.30    6.60
   3   7  10   35.90    7.50
  -3  -7  10   43.70    8.00
  -3  -8 -10   96.19    9.60
  -3  -8 -10  102.69    7.50
  -3  -8 -10  117.39    9.90
  -3   8  10  115.09   11.60
  -3  -8 -10  116.19   10.50
   3   8 -10  106.89   11.60
  -3  -8  10  108.69   10.40
   3  -8 -10  110.59   10.40
  -3   8 -10  100.79   10.20
   3  -8 -10   99.99    9.30
   3   8  10  132.59   12.00
   3  -8 -10  107.69    7.40
  -3  -9 -10  116.19   10.90
  -3  -9 -10  120.99   11.40
  -3  -9 -10  129.39    9.00
  -3   9  10  116.39   13.10
   3   9 -10  121.39   12.20
  -3  -9 -10  130.49   10.90
   3  -9 -10  121.49   10.50
  -3   9 -10  119.79   11.50
   3  -9 -10  125.39    8.80
   3  -9 -10  120.39   11.50
   3   9  10  109.59   12.50
  -3 -10 -10   93.39   11.10
  -3  10  10   89.99   12.70
   3  10 -10   82.39   11.40
  -3 -10 -10   87.69    8.20
  -3 -10 -10   82.19   10.00
  -3 -10 -10   84.79   10.70
   3 -10 -10   92.79    8.90
   3 -10 -10   97.39   10.90
  -3  10 -10   70.69   10.50
   3 -10 -10   97.19   11.40
   3  10  10   82.69   11.90
  -3  10 -10   80.89   10.70
  -3   0  11    3.80    3.20
  -3   0  11    0.80    3.10
  -3   0  11    5.10    4.50
   3   0  11    5.80    3.40
   3   0  11    4.10    3.20
  -3   1  11  219.08   11.30
   3  -1  11  230.98   11.80
  -3   1  11  207.18   13.20
   3  -1  11  216.98   11.70
  -3   1  11  227.58   11.50
   3  -1  11  249.97   13.70
   3   1  11  215.68   11.30
  -3  -1  11  211.88   11.20
  -3  -1  11  235.68   13.50
  -3  -1  11  214.68   11.60
   3   1  11  218.38   11.60
   3  -2  11  186.78   10.50
  -3   2  11  194.08   10.20
   3  -2  11  167.78   10.30
   3   2 -11  179.08    8.80
  -3   2  11  190.78   10.40
   3  -2  11  188.68   11.90
  -3   2  11  184.88   12.40
  -3  -2  11  175.58   11.80
   3   2  11  191.68   10.50
  -3   2 -11  184.48    8.90
   3  -2 -11  167.78    8.70
  -3   2 -11  175.18    9.90
  -3   2 -11  176.68    7.90
  -3  -2  11  188.28   10.10
   3   2  11  196.78   10.20
  -3  -2  11  198.08   11.00
   3   3 -11 1611.44   50.89
  -3   3  11 1604.34   53.09
   3  -3  11 1616.64   53.59
   3   3 -11 1637.94   52.59
   3  -3  11 1650.43   54.19
  -3   3  11 1593.84   52.69
  -3  -3 -11 1596.64   52.79
   3  -3  11 1595.64   55.49
  -3  -3  11 1634.64   52.99
  -3  -3  11 1590.34   55.79
   3   3  11 1587.24   53.59
  -3   3 -11 1581.44   52.29
   3   3  11 1640.84   53.09
   3  -3 -11 1555.54   52.09
  -3  -3  11 1630.34   54.19
  -3   3 -11 1604.14   50.99
  -3   4  11  100.19    8.90
  -3   4  11  101.49    7.20
   3  -4  11   99.59    9.20
  -3  -4 -11   97.09    7.90
   3   4 -11   90.49    7.80
  -3   4  11   98.99    8.00
   3  -4  11  107.09    8.70
   3   4 -11   99.59    6.50
   3  -4  11  105.69    8.40
  -3  -4  11   95.79    7.60
  -3   4 -11   97.89    6.70
  -3   4 -11   89.29    6.60
   3  -4 -11   95.49    6.60
  -3   4 -11   99.09    7.80
  -3  -4  11  104.09    9.40
   3  -4 -11   94.89    7.10
  -3  -4  11  107.09    8.90
   3   4  11   99.39    8.20
   3  -5  11  786.82   30.90
   3   5 -11  829.72   30.00
  -3   5  11  777.32   28.20
   3   5 -11  790.22   27.70
  -3   5  11  751.52   30.00
  -3  -5 -11  789.82   28.80
   3  -5  11  820.62   29.60
   3  -5  11  774.92   29.60
  -3  -5  11  767.72   29.70
   3  -5 -11  803.42   28.50
  -3  -5  11  755.52   27.90
  -3  -5  11  748.13   30.70
   3  -5 -11  766.12   27.90
  -3   5 -11  794.52   29.20
   3   5  11  786.62   29.00
  -3   5 -11  794.52   27.30
   3   5  11  755.82   30.20
   3  -6  11   16.90    5.30
  -3   6  11   18.10    4.80
  -3   6  11   19.50    6.00
  -3  -6 -11   18.40    5.30
   3   6 -11   18.20    5.40
   3  -6  11   12.70    5.00
   3   6 -11   15.30    4.40
  -3  -6 -11   17.90    4.90
  -3  -6  11   19.20    5.60
   3  -6 -11   17.80    4.90
  -3   6 -11   13.10    4.80
   3   6  11   16.40    5.70
  -3   6 -11    8.90    3.90
   3  -6 -11   12.90    4.50
   3   6  11   11.60    4.50
  -3  -6  11   19.90    6.20
  -3   7  11  209.78   11.30
   3  -7  11  225.38   13.60
  -3   7  11  192.38   14.10
  -3  -7 -11  204.58   12.60
  -3  -7 -11  228.88   13.00
   3   7 -11  235.88   14.20
   3   7  11  206.78   14.20
   3  -7 -11  218.08   12.40
  -3   7 -11  203.38   13.20
   3  -7 -11  219.58   12.80
  -3  -7  11  191.48   13.60
  -3  -7  11  212.68   13.50
   3   8 -11   98.59   11.10
  -3   8  11   86.69   11.30
  -3  -8 -11   83.09    9.30
  -3  -8 -11   79.59    9.20
  -3  -8 -11   74.39    6.70
  -3   8 -11   75.89    9.60
   3  -8 -11   83.29    9.00
   3  -8 -11   88.49    9.70
   3  -8 -11   77.59    6.70
   3   8  11   84.29   10.70
  -3  -8  11   76.19    9.80
  -3   9  11   52.59   10.00
  -3  -9 -11   65.49    8.90
   3   9 -11   65.09   10.00
  -3  -9 -11   70.69    7.00
  -3  -9 -11   55.09    8.70
   3   9  11   93.69   11.80
   3  -9 -11   65.09    6.80
  -3   9 -11   68.19    9.60
   3  -9 -11   61.29    8.30
   3  -9 -11   67.59    9.00
  -3   0  12    5.20    4.80
   3   0  12    2.80    3.30
  -3   0  12    5.50    3.60
  -3   0  12    5.60    3.60
   3   0  12    3.30    3.50
   3  -1  12  104.69    8.80
  -3   1  12  105.59    8.30
   3  -1  12  114.79    8.70
  -3   1  12   99.29    9.60
  -3   1  12   96.59    8.10
  -3  -1  12  111.39    8.70
   3   1  12  104.69    8.70
  -3  -1  12  118.79   10.20
  -3  -1  12   97.79    8.00
   3   1  12  105.89    8.10
   3  -2  12   83.29    8.30
   3   2 -12   97.29    6.50
  -3   2  12   72.29    7.50
   3  -2  12   82.89    9.00
   3  -2  12   84.69    8.10
  -3   2  12   80.89    7.50
   3  -2 -12   92.39    6.50
  -3  -2  12   87.59    8.30
   3   2  12   96.99    8.20
  -3  -2  12   89.49    9.40
  -3   2 -12   89.09    5.50
  -3  -2  12   81.89    7.50
   3   2  12   81.39    7.50
  -3   2 -12   98.69    6.50
  -3   3  12   39.20    5.60
   3   3 -12   46.60    4.40
   3  -3  12   50.59    8.20
   3   3 -12   48.40    5.60
   3  -3  12   33.20    6.00
   3  -3  12   39.50    6.30
  -3   3  12   36.30    5.70
  -3  -3 -12   39.20    5.70
   3   3  12   39.30    6.20
   3  -3 -12   47.60    5.40
  -3   3 -12   45.30    5.50
  -3  -3  12   38.10    5.80
  -3  -3  12   51.19    8.50
  -3   3 -12   39.30    4.40
  -3  -3  12   50.99    7.00
   3   3  12   45.60    5.80
  -3   4  12 1012.00   37.80
  -3  -4 -12 1036.30   36.60
  -3   4  12 1046.20   35.90
   3   4 -12 1064.49   37.40
   3  -4  12 1099.79   38.00
   3  -4  12 1059.89   39.90
  -3   4  12 1056.79   36.70
   3   4 -12 1035.90   35.30
   3  -4  12 1088.69   38.40
  -3   4 -12 1013.80   36.40
  -3   4 -12 1063.89   34.90
  -3  -4  12 1040.00   37.80
   3   4  12 1074.99   37.80
   3  -4 -12 1027.40   36.40
  -3   4 -12 1044.50   34.70
  -3  -4  12 1001.00   39.30
  -3  -4  12 1047.50   36.40
   3  -5  12  221.88   13.30
  -3   5  12  213.58   13.60
  -3   5  12  212.28   12.10
   3   5 -12  244.78   13.30
   3  -5  12  221.48   14.40
   3  -5  12  212.98   12.70
   3   5 -12  239.88   11.30
  -3  -5 -12  241.98   12.70
  -3  -5  12  214.58   14.10
   3  -5 -12  234.38   12.00
  -3   5 -12  244.08   11.30
  -3  -5  12  208.88   12.00
  -3   5 -12  237.28   12.80
   3   5  12  212.68   12.50
  -3  -5  12  227.08   13.60
  -3   6  12  166.18   12.80
   3  -6  12  173.78   11.80
   3  -6  12  191.78   12.60
   3   6 -12  200.38   10.90
  -3  -6 -12  192.18   11.80
   3   6 -12  180.88   12.40
  -3   6  12  182.28   10.90
   3   6  12  164.08   11.20
   3   6  12  172.68   12.90
  -3   6 -12  176.28   11.90
  -3  -6  12  167.48   12.30
   3  -6 -12  199.98   11.40
  -3   6 -12  200.38   10.70
  -3  -6  12  173.08   13.00
   3   7 -12  257.87   15.70
   3  -7  12  280.57   15.80
  -3   7  12  246.58   12.90
  -3   7  12  229.08   15.80
  -3  -7 -12  246.58   14.00
  -3  -7  12  249.88   15.00
   3   7  12  262.87   16.30
   3  -7 -12  272.57   14.30
  -3   7 -12  253.17   14.70
  -3  -8 -12   31.40    7.00
  -3  -8 -12   22.10    4.60
  -3   8  12   30.00    7.90
   3   8 -12   20.40    7.00
   3  -8 -12   22.10    6.50
  -3  -8  12   29.60    7.30
  -3   8 -12   20.00    6.40
   3  -8 -12   25.00    6.60
   3   8  12   29.10    7.80
  -3   9  12  184.18   15.80
   3   9 -12  179.18   14.50
  -3  -9 -12  172.38   13.20
  -3  -9 -12  189.18   10.60
  -3   9 -12  175.68   14.20
   3  -9 -12  159.78   10.10
   3  -9 -12  159.68   12.50
   3   9  12  173.18   15.40
   3  -9 -12  191.48   13.50
   3   0  13   11.40    4.20
  -3   0  13   11.40    4.10
   3   0  13    5.50    4.20
  -3   0  13    7.10    5.40
  -3   0  13    6.40    4.10
   3  -1  13  116.69    9.30
  -3   1  13  123.49    9.40
  -3   1  13  111.79    9.20
  -3   1  13  111.49   10.80
   3  -1  13  119.79    9.50
   3   1  13  109.29    9.30
   3   1  13  118.49    9.00
  -3  -1  13  122.69    9.20
  -3  -1  13  128.79    9.70
  -3  -1  13  130.99   11.30
   3  -2  13  116.59    9.70
   3  -2  13  113.59   10.50
  -3   2  13   79.89    8.30
  -3   2  13  102.29    8.50
   3  -2  13   93.99    8.90
   3   2 -13   79.89    6.90
  -3  -2  13  112.29    8.90
  -3  -2  13  111.89   10.80
   3   2  13   97.29    8.50
  -3   2 -13  101.69    6.90
   3  -2 -13   84.49    6.80
  -3  -2  13   94.99    9.10
   3   2  13  105.69    9.20
  -3   2 -13   93.79    5.90
  -3  -3 -13  391.36   17.30
  -3   3  13  380.36   17.60
  -3   3  13  426.06   17.60
   3   3 -13  366.66   14.50
   3  -3  13  383.26   19.60
   3   3 -13  390.96   16.50
   3  -3  13  385.06   18.10
   3  -3  13  405.36   18.10
  -3  -3  13  405.26   17.60
  -3  -3  13  379.96   20.00
  -3   3 -13  402.86   16.70
  -3   3 -13  409.66   15.40
  -3  -3  13  388.76   18.60
   3   3  13  397.56   17.90
   3   3  13  386.96   17.00
  -3   3 -13  403.76   15.30
   3  -3 -13  380.46   16.10
  -3   4  13  269.87   13.20
   3   4 -13  270.17   13.60
  -3  -4 -13  278.27   13.90
  -3   4  13  254.47   13.90
   3  -4  13  259.87   15.60
   3  -4  13  252.47   14.40
   3   4 -13  256.47   11.50
   3  -4  13  262.07   14.40
  -3   4 -13  257.27   11.80
  -3   4 -13  265.47   13.30
  -3   4 -13  265.07   12.00
   3   4  13  257.67   14.10
  -3  -4  13  259.27   13.50
  -3  -4  13  256.57   15.90
  -3  -4  13  272.27   15.00
   3  -4 -13  262.57   12.80
  -3   5  13  182.38   11.40
   3  -5  13  181.18   12.50
   3  -5  13  204.78   12.60
  -3  -5 -13  181.88   11.60
  -3   5  13  171.08   12.70
   3   5 -13  188.58   10.20
   3   5 -13  179.48   11.90
  -3   5 -13  176.48   11.50
  -3  -5  13  192.08   12.80
  -3   5 -13  191.28   10.20
   3  -5 -13  177.28   10.90
   3   5  13  189.18   11.90
  -3  -5  13  201.28   12.60
  -3  -5  13  175.58   13.50
   3   6 -13  447.16   21.30
  -3   6  13  451.65   22.10
  -3  -6 -13  461.45   20.50
  -3   6  13  467.35   19.70
   3   6 -13  463.25   19.40
   3  -6  13  488.15   21.90
   3  -6  13  448.86   21.00
   3  -6 -13  492.15   20.30
  -3  -6  13  457.05   21.80
  -3   6 -13  444.56   20.80
   3   6  13  484.85   20.70
  -3   6 -13  481.85   19.10
  -3   7  13  104.89    9.30
  -3  -7 -13  115.89   10.60
  -3   7  13  107.09   12.00
   3   7 -13  117.99   11.40
   3  -7  13  120.09   11.30
   3   7  13  112.59   12.10
  -3   7 -13  111.39   10.70
  -3  -7  13  128.29   11.60
   3  -7 -13  108.89   10.00
   3   8 -13  161.68   14.00
  -3  -8 -13  178.58   13.00
  -3   8  13  169.78   15.10
   3   8  13  177.88   14.80
   3  -8 -13  187.88   12.80
  -3   8 -13  171.98   13.50
  -3  -8  13  166.38   13.60
  -3   0  14    5.00    4.30
   3   0  14   11.10    4.60
  -3   0  14    2.30    5.20
   3   0  14   13.00    4.90
  -3   0  14   10.60    4.50
   3  -1  14  148.19   10.80
  -3   1  14  144.99   10.30
   3  -1  14  142.89   11.00
  -3   1  14  134.89   12.20
  -3   1  14  145.99   10.40
   3   1  14  159.28   10.60
  -3  -1  14  142.79   10.60
  -3  -1  14  132.09   12.10
   3   1  14  137.99   10.80
  -3  -1  14  134.69   10.20
   3  -2  14   22.40    5.90
  -3   2  14   25.50    5.50
   3  -2  14   19.30    5.50
  -3   2  14   25.60    5.80
   3  -2  14   27.50    7.60
   3   2 -14   26.20    4.60
   3   2  14   23.60    5.40
   3   2  14   29.10    6.20
  -3   2 -14   26.30    4.50
  -3  -2  14   23.00    5.40
  -3  -2  14   20.10    6.80
  -3  -2  14   23.70    5.90
   3  -2 -14   31.70    4.80
  -3  -3 -14  389.66   17.90
   3  -3  14  420.36   21.30
   3  -3  14  432.96   19.70
   3   3 -14  431.16   17.90
  -3   3  14  396.06   18.50
   3   3 -14  411.26   15.80
   3  -3  14  407.36   19.60
  -3   3  14  415.46   18.20
  -3   3 -14  430.76   17.50
  -3  -3  14  424.96   18.70
   3   3  14  412.06   19.20
  -3   3 -14  407.86   15.80
   3  -3 -14  422.26   17.50
   3   3  14  413.06   18.40
  -3  -3  14  415.26   19.60
  -3  -3  14  392.96   21.20
  -3   3 -14  423.06   16.00
   3  -4  14  163.18   12.20
   3  -4  14  171.88   13.50
  -3   4  14  160.58   11.30
   3   4 -14  186.28   11.30
   3   4 -14  176.08    9.40
  -3  -4 -14  161.78   11.10
   3  -4  14  160.98   11.90
  -3   4  14  160.38   10.50
   3  -4 -14  159.78   10.20
   3   4  14  159.58   11.80
  -3   4 -14  162.38   10.50
  -3   4 -14  180.38    9.50
  -3  -4  14  147.19   12.00
  -3  -4  14  160.48   11.10
   3  -5  14  586.84   25.70
   3  -5  14  600.84   25.50
   3   5 -14  597.34   22.70
   3   5 -14  635.94   25.20
  -3  -5 -14  583.64   24.20
  -3   5  14  571.84   23.80
  -3  -5  14  574.74   30.60
   3  -5 -14  592.14   23.90
  -3   5 -14  589.24   22.20
  -3   5 -14  591.54   24.30
  -3  -5  14  582.84   25.70
   3   5  14  598.44   25.00
   3  -6  14   81.69   10.20
  -3   6  14   70.69   10.00
  -3   6  14   57.79    7.60
  -3  -6 -14   65.49    8.60
   3   6 -14   67.89    7.70
   3  -6  14   94.89   10.30
   3   6 -14   76.49    9.40
  -3   6 -14   72.59    7.60
   3   6  14   76.89    8.80
  -3   6 -14   57.29    8.30
   3  -6 -14   75.69    8.40
  -3  -6  14   80.29   10.20
  -3   7  14  278.47   14.90
   3   7 -14  280.77   16.90
   3  -7  14  306.57   17.30
  -3   7  14  269.67   17.60
  -3  -7 -14  272.67   15.90
  -3  -7  14  274.97   17.00
  -3   7 -14  282.47   16.40
   3  -7 -14  279.47   15.50
  -3   8  14    9.00    7.40
   3   8 -14    6.20    6.40
  -3  -8 -14   14.00    6.50
  -3  -8  14   14.80    7.00
   3  -8 -14    3.00    5.90
  -3   8 -14    4.10    6.10
  -3   0  15    2.10    4.60
  -3   0  15    2.70    4.40
   3   0  15   -1.00    4.40
   3   0  15    0.10    4.00
  -3   1  15  126.19   10.40
  -3   1  15  129.29   10.60
   3  -1  15  136.79   10.90
   3  -1  15  145.89   11.60
   3   1  15  144.69   11.30
  -3  -1  15  147.79   11.20
  -3  -1  15  133.19   10.60
   3   1  15  136.89   10.60
   3  -2  15  167.88   12.20
  -3   2  15  175.58   11.70
  -3   2  15  159.58   11.80
   3  -2  15  185.28   12.80
  -3  -2  15  174.18   12.00
  -3   2 -15  181.68    8.60
   3  -2 -15  180.48   10.30
  -3  -2  15  172.08   12.30
   3   2  15  165.68   12.20
   3   2  15  179.48   11.80
   3   3 -15  427.36   17.60
   3  -3  15  376.76   19.20
   3  -3  15  391.06   21.30
  -3   3  15  388.06   18.40
   3  -3  15  366.66   19.20
  -3  -3 -15  418.16   18.60
  -3   3  15  421.36   19.30
   3   3 -15  414.86   15.40
  -3   3 -15  415.96   16.00
   3   3  15  378.36   18.90
  -3  -3  15  383.26   19.70
  -3   3 -15  407.86   16.00
   3  -3 -15  402.16   17.20
   3   3  15  372.96   18.00
  -3  -3  15  397.16   19.00
  -3   3 -15  429.26   17.80
   3   4 -15  120.69    8.10
  -3  -4 -15  106.59    9.80
   3  -4  15   99.09   11.60
   3  -4  15  124.19   12.20
  -3   4  15  112.59   10.10
  -3   4  15  115.39    9.40
   3   4 -15  102.99    9.60
   3  -4  15  118.79   11.10
   3   4  15  118.99   10.90
  -3  -4  15  121.99   10.30
  -3   4 -15  125.09    9.50
  -3   4 -15  105.79    8.00
  -3  -4  15   98.19   10.80
   3  -4 -15  110.39    8.90
   3  -5  15  272.47   16.70
  -3   5  15  280.57   15.20
  -3  -5 -15  284.27   15.50
   3   5 -15  294.17   13.80
   3  -5  15  288.07   16.40
   3   5 -15  293.27   15.80
  -3   5 -15  274.87   15.00
   3   5  15  291.07   16.00
  -3   5 -15  277.07   13.20
  -3  -5  15  260.47   16.40
   3  -5 -15  290.57   14.90
   3  -6  15  322.87   18.20
   3  -6  15  308.67   18.20
  -3   6  15  304.47   15.70
   3   6 -15  286.17   16.70
   3   6 -15  305.67   15.10
  -3  -6 -15  282.57   16.20
   3  -6 -15  315.87   16.10
  -3  -6  15  295.07   17.70
   3   6  15  281.77   16.20
  -3   6 -15  294.77   14.60
  -3   6 -15  295.77   16.40
  -3  -7 -15  149.49   12.40
   3   7 -15  141.19   12.90
  -3   7  15  127.79   11.10
  -3   7  15  120.09   13.70
   3   7 -15  146.79   13.00
   3  -7  15  155.88   13.70
  -3   7 -15  157.78   12.70
  -3  -7  15  126.09   12.60
   3  -7 -15  153.88   11.90
  -3   0  16    4.30    5.10
   3   0  16    5.80    5.30
  -3   0  16    4.00    5.00
   3   0  16    8.00    5.20
  -3   1  16   20.00    5.70
   3  -1  16   25.60    6.70
   3  -1  16   25.90    6.90
  -3   1  16   26.90    6.40
   3   1  16   21.30    6.40
  -3  -1  16   24.30    6.20
  -3  -1  16   20.50    6.20
   3   1  16   30.50    6.30
   3  -2  16  238.48   15.00
   3  -2  16  246.68   15.20
  -3   2  16  263.27   14.50
  -3   2  16  233.08   14.50
  -3  -2  16  224.18   14.80
   3  -2 -16  247.48   12.60
   3   2  16  217.18   14.60
   3   2  16  244.08   14.30
  -3  -2  16  237.18   14.40
  -3   2 -16  248.58   10.80
   3  -3  16   15.30    6.60
   3  -3  16   22.50    6.90
   3   3 -16   21.90    4.20
  -3   3  16   14.10    5.30
  -3   3  16   15.40    5.90
  -3  -3 -16   26.50    6.20
  -3  -3  16   14.10    5.80
   3  -3 -16   15.80    5.10
  -3   3 -16   19.70    6.40
  -3   3 -16   19.40    4.30
   3   3  16   24.10    6.90
  -3  -3  16   12.10    6.40
  -3   3 -16   20.90    4.40
   3   3  16   21.20    5.90
  -3   4  16  523.65   23.40
   3  -4  16  549.25   24.90
   3   4 -16  571.64   23.40
  -3  -4 -16  534.15   23.20
   3   4 -16  526.75   20.80
   3  -4  16  545.05   24.90
  -3   4  16  544.65   22.80
  -3  -4  16  503.25   24.50
   3  -4 -16  542.15   22.60
  -3   4 -16  542.45   22.60
   3   4  16  540.15   24.30
  -3   4 -16  531.95   20.60
  -3  -4  16  530.95   23.70
  -3   5  16   29.90    7.00
   3   5 -16   36.40    6.20
   3  -5  16   35.30    8.00
   3   5 -16   37.80    7.20
  -3  -5 -16   32.80    7.20
   3  -5  16   38.60    8.40
   3  -5 -16   41.60    6.90
  -3   5 -16   33.80    5.80
   3   5  16   31.40    7.20
  -3   5 -16   31.80    6.80
  -3  -5  16   45.60    8.60
   3   6 -16  163.48   13.00
   3  -6  16  158.08   13.90
   3   6 -16  181.38   11.40
  -3   6  16  137.69   11.70
  -3  -6 -16  173.68   13.00
   3   6  16  123.09   11.90
   3  -6 -16  176.28   12.30
  -3   6 -16  178.18   11.10
  -3  -6  16  155.48   13.80
  -3   6 -16  177.28   13.10
   3  -7  16  130.09   13.80
  -3   7  16  105.49   10.90
   3   7 -16  115.19   12.40
  -3  -7 -16  125.49   12.00
   3   7 -16  122.49   13.10
  -3   7 -16  114.89   11.90
  -3  -7  16  127.39   13.60
   3  -7 -16  122.19   11.40
  -3   0  17   19.90    6.10
  -3   0  17   23.40    6.30
   3   0  17   22.70    6.50
   3   0  17   25.00    6.90
   3  -1  17   14.50    6.20
   3  -1  17   17.60    6.60
  -3   1  17   24.60    6.60
  -3   1  17   16.60    5.90
   3   1  17   21.80    6.80
  -3  -1  17   13.10    6.00
   3   1  17   23.40    6.60
  -3  -1  17   29.50    6.70
  -3   2  17    9.50    5.90
  -3   2  17    7.10    5.40
   3  -2  17    8.50    6.20
   3  -2  17   11.70    6.20
  -3  -2  17    7.90    6.10
   3   2  17   11.40    6.40
  -3  -2  17    4.80    5.60
   3   2  17   14.30    6.00
   3   3 -17  151.08    9.00
  -3  -3 -17  143.59   11.20
  -3   3  17  129.89   10.90
   3  -3  17  158.18   13.20
  -3   3  17  142.99   12.10
   3  -3  17  152.08   12.90
  -3  -3  17  148.09   12.90
  -3  -3  17  143.19   12.20
   3   3  17  153.08   11.80
   3   3  17  159.58   13.00
  -3   3 -17  159.58    9.20
  -3   4  17  163.48   12.70
   3  -4  17  189.48   14.10
   3   4 -17  160.48   10.00
   3  -4  17  141.39   13.20
  -3  -4 -17  169.18   12.50
  -3   4 -17  168.88   10.10
  -3   4 -17  168.58   11.70
  -3  -4  17  135.49   13.20
   3   4  17  164.48   13.30
  -3  -4  17  152.28   12.80
  -3   5  17  123.79   11.50
   3   5 -17  113.29   11.40
   3  -5  17  156.58   13.20
   3  -5  17  145.09   13.50
   3   5 -17  136.39    9.80
  -3  -5 -17  115.59   11.50
   3  -5 -17  131.39   15.10
   3   5  17  131.69   12.20
  -3  -5  17  144.09   14.70
  -3   5 -17  126.49    9.30
  -3   5 -17  126.89   11.10
  -3   6  17   28.60    7.00
   3   6 -17   53.49    7.40
   3   6 -17   48.70    8.80
  -3  -6 -17   37.40    8.00
   3  -6  17   51.29    9.80
   3  -6 -17   46.40   11.10
   3   6  17   48.20    8.50
  -3   6 -17   51.69    8.30
  -3  -6  17   32.20    8.90
  -3   6 -17   39.70    6.90
  -3   0  18    5.00    5.70
   3   0  18    6.30    5.60
   3   0  18   11.80    6.10
  -3   0  18    5.00    6.10
  -3   1  18   25.80    7.10
   3  -1  18   29.60    7.10
  -3   1  18   22.80    6.70
   3  -1  18   36.10    8.10
   3   1  18   23.90    6.80
  -3  -1  18   26.30    7.00
  -3  -1  18   20.30    6.70
   3   1  18   20.30    7.10
  -3   2  18  103.19   10.40
  -3   2  18   97.69   11.10
   3  -2  18  115.39   12.10
   3  -2  18  108.69   12.40
  -3  -2  18  106.39   11.70
   3   2  18  111.09   11.20
   3   2  18  117.29   12.10
  -3  -2  18  109.29   11.80
   3   3 -18  273.57   12.70
   3  -3  18  266.17   17.30
   3  -3  18  282.37   17.40
  -3   3  18  292.87   16.00
  -3  -3 -18  258.67   15.50
  -3   3  18  262.97   16.40
  -3   3 -18  279.37   13.00
   3   3  18  277.27   16.10
  -3  -3  18  246.78   17.20
  -3  -3  18  281.87   16.90
   3   3  18  246.18   16.90
   3  -4  18  269.87   17.50
   3   4 -18  262.77   13.30
  -3   4  18  229.78   15.60
   3  -4  18  257.17   17.40
  -3  -4 -18  268.37   16.00
   3   4  18  252.07   16.50
  -3  -4  18  247.88   17.10
  -3  -4  18  253.97   16.20
  -3   4 -18  247.58   12.80
  -3   5  18   77.59   10.20
   3   5 -18  104.39    9.20
   3  -5  18   89.49   12.10
  -3  -5 -18  100.49   11.20
   3  -5  18   82.79   11.50
  -3   5 -18   96.99    8.80
   3   5  18   88.99   11.00
  -3  -5  18   82.79   12.10
  -3   5 -18  106.79   10.90
  -3   0  19   14.20    6.60
   3   0  19   19.90    7.10
   3   0  19   16.60    7.30
  -3   0  19   21.70    7.20
   3  -1  19  125.59   13.30
   3  -1  19  124.09   12.80
  -3   1  19  118.59   12.30
  -3   1  19  121.99   11.90
   3   1  19  125.49   12.50
   3   1  19  116.99   12.60
  -3  -1  19  112.59   12.60
  -3  -1  19  112.09   12.20
  -3   2  19  134.09   12.60
   3  -2  19  120.39   12.50
   3  -2  19  133.29   13.80
  -3   2  19  132.49   11.80
   3   2  19  121.39   12.20
  -3  -2  19  129.89   13.20
  -3  -2  19  116.29   12.20
   3   2  19  132.89   13.40
  -3  -3 -19   68.19    9.40
   3  -3  19   66.29   10.70
   3   3 -19   86.09    8.00
  -3   3  19   61.89    9.70
  -3   3  19   63.39    9.10
   3  -3  19   92.09   12.10
  -3  -3  19   83.89   11.00
   3   3  19   83.99   10.20
  -3  -3  19   72.39   10.70
   3   3  19   88.49   11.50
  -3   3 -19   80.59    7.40
   3   0  20    4.50    6.80
  -3   0  20   -4.40    6.10
  -3   0  20    4.50    6.40
   3   0  20   -1.20    6.50
   3  -1  20    5.50    7.50
  -3   1  20   25.50    7.30
  -3   1  20   21.40    8.00
   3  -1  20   12.40    7.60
   3   1  20   19.60    7.60
  -3  -1  20   27.20    8.20
   3   1  20   18.70    8.10
  -3  -1  20   23.80    8.10
  -4   0   0   16.80    1.90
   4   0   0   16.10    1.80
  -4   0   0   21.30    2.40
   4  -1   0  140.59    5.40
   4   1   0  138.49    5.60
  -4   1   0  140.49    5.50
   4  -1   0  133.09    5.90
   4  -1   0  142.29    5.50
  -4   1   0  140.09    6.10
  -4  -1   0  143.19    5.60
   4   1   0  141.69    5.70
  -4   2   0  145.49    6.80
   4   2   0  136.99    6.00
   4  -2   0  133.09    5.80
   4   2   0  136.69    6.10
  -4  -2   0  143.29    6.00
  -4   2   0  144.19    6.00
   4  -2   0  137.29    5.70
   4  -2   0  136.79    6.30
  -4   3   0  624.34   21.90
  -4  -3   0  620.24   20.20
   4  -3   0  625.14   21.50
   4  -3   0  625.24   20.80
  -4   3   0  624.04   20.70
   4   3   0  612.54   21.20
   4   3   0  625.24   19.90
  -4  -3   0  617.74   20.90
   4  -3   0  605.14   19.80
  -4  -3   0  608.04   20.10
   4  -3   0  590.84   20.40
   4   3   0  606.04   20.80
   4  -4   0 2710.83   81.69
  -4  -4   0 2605.14   82.99
   4  -4   0 2582.04   82.49
   4   4   0 2711.13   81.89
   4   4   0 2657.33   83.49
   4  -4   0 2539.55   82.79
  -4  -4   0 2675.33   81.99
   4  -4   0 2678.53   83.89
   4   4   0 2696.93   82.99
  -4  -4   0 2662.03   82.29
  -4   4   0 2714.93   82.99
   4  -5   0  347.07   13.90
  -4   5   0  346.57   13.70
  -4  -5   0  338.97   13.80
   4  -5   0  339.47   19.80
   4  -5   0  352.06   12.80
   4   5   0  351.26   13.20
  -4  -5   0  343.17   13.00
   4   5   0  346.27   14.90
   4   5   0  355.96   14.30
  -4  -5   0  341.47   12.70
   4  -5   0  347.17   14.20
  -4   6   0  241.48   11.10
   4  -6   0  232.28   11.70
   4   6   0  258.17   11.90
  -4  -6   0  232.68   10.20
  -4  -6   0  239.58   11.40
   4  -6   0  241.08   10.20
   4  -6   0  246.08   11.50
   4   6   0  248.98   10.80
  -4  -6   0  228.58    9.90
   4  -7   0  137.69    7.60
  -4   7   0  133.49    8.70
  -4   7   0  139.69    8.60
   4   7   0  128.99    9.00
  -4  -7   0  128.49    7.80
  -4  -7   0  129.59    8.80
   4  -7   0  130.59    8.60
   4  -7   0  126.79    9.20
   4   7   0  134.69    8.10
  -4  -7   0  128.39    7.60
   4  -8   0    8.60    4.60
   4  -8   0    8.60    4.10
  -4   8   0    7.40    4.20
  -4   8   0   13.00    4.70
  -4  -8   0   12.00    4.50
   4   8   0    8.80    4.20
   4   8   0   13.00    4.50
  -4  -9   0   41.80    6.90
  -4   9   0   43.20    6.60
   4  -9   0   42.90    6.70
  -4   9   0   50.09    7.20
   4  -9   0   56.79    7.90
   4   9   0   54.49    7.30
   4   9   0   60.29    7.60
   4  10   0   72.59    9.00
   4 -10   0   66.99    9.40
  -4 -10   0   75.99    9.20
  -4  10   0   67.39    8.90
   4 -10   0   83.99    9.50
   4  11   0   23.20    7.00
  -4  11   0   25.60    7.80
   4 -11   0   17.70    6.20
   4 -11   0   22.70    7.70
  -4 -11   0   26.50    7.20
   4   0  -1 1264.17   39.70
  -4   0   1 1345.07   41.30
  -4   0  -1 1247.58   41.30
   4   0  -1 1269.47   39.80
   4   0   1 1333.17   39.70
  -4   0   1 1393.56   41.00
  -4   0  -1 1328.27   41.00
   4  -1   1  927.81   30.60
   4  -1   1  906.41   30.50
   4   1  -1 1056.49   30.90
   4  -1   1  927.31   31.10
  -4   1   1  899.61   30.60
  -4  -1  -1 1061.49   30.80
   4   1  -1 1034.00   30.80
  -4   1   1  959.90   30.60
   4   1   1  935.21   30.60
   4  -1  -1 1022.20   30.80
   4   1   1  938.11   30.80
  -4   1  -1 1014.90   31.40
  -4  -1   1  943.61   30.80
   4  -1  -1 1038.80   30.60
   4  -1  -1 1032.50   31.10
  -4   1  -1 1032.00   30.90
   4  -2   1 1533.65   49.90
   4  -2   1 1564.94   49.30
   4   2  -1 1646.34   49.60
  -4   2   1 1625.94   50.39
  -4  -2  -1 1675.93   50.59
  -4  -2  -1 1583.74   50.39
   4   2  -1 1626.44   49.70
  -4   2   1 1662.53   50.59
   4  -2   1 1531.15   49.20
   4  -2  -1 1624.24   49.20
   4   2   1 1445.36   49.30
   4   2   1 1602.04   49.70
   4   2   1 1612.04   49.40
  -4   2  -1 1613.64   51.49
  -4  -2   1 1621.44   50.79
   4  -2  -1 1600.64   48.60
   4  -2  -1 1609.74   49.80
   4  -2  -1 1631.44   49.50
  -4   2  -1 1623.14   50.79
  -4   3   1  889.11   28.40
  -4  -3  -1  884.41   28.30
   4  -3   1  886.01   28.10
  -4  -3  -1  860.41   27.80
   4  -3   1  888.51   28.20
  -4  -3  -1  869.81   28.60
  -4   3   1  925.91   28.70
   4   3  -1  816.82   28.30
   4  -3   1  887.61   30.50
   4   3  -1  817.62   28.50
   4   3   1  904.21   28.80
   4  -3  -1  827.82   28.70
  -4   3  -1  858.91   29.90
   4  -3  -1  807.82   28.20
   4  -3  -1  825.22   27.20
   4   3   1  922.61   28.30
  -4  -3   1  921.41   28.10
  -4  -3   1  886.81   28.90
   4  -3  -1  809.82   27.80
  -4   3  -1  833.92   28.80
   4   3   1  921.61   27.70
   4  -4   1   12.80    2.70
  -4  -4  -1   10.10    2.30
   4   4  -1    4.10    2.70
   4   4  -1    9.40    2.80
  -4   4   1    8.00    2.20
   4  -4   1    6.30    2.20
  -4   4   1   11.50    2.60
   4  -4   1   10.00    2.10
  -4  -4  -1   10.50    2.50
  -4  -4  -1   10.50    2.10
  -4  -4   1    7.60    2.50
  -4  -4   1    7.30    2.00
   4   4   1    7.30    2.30
   4  -4  -1    6.80    1.90
   4  -4  -1   10.30    2.40
  -4  -4   1    8.50    2.10
   4   4   1    9.90    2.80
   4  -4  -1   11.00    2.60
  -4   4  -1   11.00    2.60
   4  -4  -1   11.70    3.10
   4   4   1   10.00    2.70
   4  -5   1  350.66   12.60
  -4  -5  -1  345.47   13.10
   4   5  -1  342.77   14.70
   4  -5   1  318.17   13.70
   4   5  -1  344.27   12.80
  -4   5   1  348.47   13.50
   4   5  -1  337.67   14.10
  -4   5   1  349.87   13.80
  -4  -5  -1  335.87   12.70
  -4  -5  -1  329.37   13.80
   4  -5   1  345.27   13.70
  -4  -5   1  355.86   12.90
   4   5   1  328.27   14.50
  -4  -5   1  369.56   13.20
   4   5   1  358.36   13.30
   4  -5  -1  332.17   14.00
   4  -5  -1  337.67   12.50
  -4   5  -1  324.77   14.00
   4   5   1  340.67   13.90
   4  -5  -1  331.07   14.70
   4  -5  -1  338.57   13.60
  -4  -5   1  361.86   14.20
  -4  -6  -1   35.80    4.80
   4  -6   1   38.90    5.20
  -4   6   1   49.60    5.20
   4  -6   1   48.60    4.50
  -4  -6  -1   43.80    4.30
  -4   6   1   45.80    4.90
  -4  -6  -1   44.40    4.80
   4   6  -1   52.89    6.00
   4   6  -1   46.30    4.60
   4  -6   1   43.30    5.00
   4   6   1   47.50    5.00
   4  -6  -1   48.20    5.30
   4  -6  -1   47.60    4.40
  -4  -6   1   42.40    4.40
   4  -6  -1   43.30    5.50
   4   6   1   48.80    5.30
  -4  -6   1   56.99    6.10
  -4   6  -1   36.40    4.90
  -4  -6   1   51.49    4.60
  -4  -7  -1   96.59    6.80
   4   7  -1  122.09    7.70
   4  -7   1  113.89    7.30
  -4   7   1  105.49    7.70
  -4  -7  -1  113.59    8.20
   4  -7   1  123.39    8.90
  -4   7   1  119.29    8.40
   4  -7   1  118.09    8.20
   4   7  -1  113.99    8.70
  -4  -7  -1  107.49    7.40
   4   7   1  119.69    8.00
   4   7   1  113.49    8.30
   4  -7  -1  119.99    8.90
   4  -7  -1  103.99    7.00
  -4  -7   1  133.09    8.80
  -4   7  -1  105.49    8.20
   4  -7  -1  120.09    8.20
   4  -8   1  315.97   15.40
  -4  -8  -1  314.27   14.10
  -4   8   1  327.67   15.50
   4   8  -1  339.47   16.10
   4  -8   1  334.77   16.20
  -4   8   1  313.17   14.70
  -4  -8  -1  300.97   15.10
  -4  -8  -1  322.47   13.70
   4   8  -1  334.57   14.90
   4  -8  -1  341.27   16.30
  -4   8  -1  309.37   15.20
   4  -8  -1  347.37   14.20
  -4  -8   1  333.07   15.70
   4  -8  -1  332.67   15.60
   4   8   1  316.07   15.30
   4   8   1  303.47   15.00
  -4   8  -1  306.47   14.90
  -4   9   1   33.90    6.50
  -4  -9  -1   36.70    6.80
   4  -9   1   38.40    6.70
   4  -9   1   44.00    7.30
   4   9  -1   39.90    6.40
   4   9  -1   33.60    6.50
  -4   9  -1   42.70    6.70
   4  -9  -1   29.90    6.10
   4  -9  -1   39.40    7.40
   4   9   1   37.30    6.60
   4   9   1   31.70    6.10
  -4   9  -1   23.50    6.00
  -4  -9   1   39.00    6.70
   4  10  -1   61.29    8.50
  -4  10   1   51.89    8.60
   4 -10   1   58.69    8.80
  -4 -10  -1   60.69    8.50
   4  10  -1   71.49    8.70
   4 -10   1   61.49    8.20
   4  10   1   60.79    8.50
  -4  10  -1   60.79    8.00
  -4  10  -1   81.89    9.70
  -4 -10   1   64.79    8.70
   4 -10  -1   58.79    8.80
   4 -10  -1   61.39    8.40
   4 -11   1  211.18   15.40
   4  11  -1  201.48   14.20
  -4  11   1  208.48   15.10
   4 -11   1  219.08   14.70
  -4 -11  -1  185.58   14.10
   4 -11  -1  205.08   14.30
   4  11   1  200.88   14.50
  -4  11  -1  204.28   14.60
  -4 -11   1  187.08   14.00
   4 -11  -1  214.98   15.40
  -4   0  -2 2224.08   68.49
   4   0   2 2048.20   65.69
  -4   0   2 2312.17   68.89
  -4   0  -2 2188.38   68.89
   4   0  -2 2195.68   65.89
   4   0  -2 2212.58   65.69
   4  -1   2  436.16   13.90
   4   1  -2  406.36   13.70
  -4   1   2  431.36   14.40
  -4   1   2  424.96   14.10
   4   1  -2  399.66   13.70
   4  -1   2  438.86   13.60
  -4  -1  -2  386.66   13.70
  -4   1   2  434.36   14.00
  -4   1  -2  401.06   14.50
   4  -1  -2  408.36   13.40
   4  -1  -2  398.06   13.60
   4   1   2  431.16   13.60
   4  -1  -2  396.96   13.80
  -4  -1   2  450.85   14.10
  -4   1  -2  397.06   14.00
   4  -1  -2  383.86   13.80
   4   1   2  434.86   13.80
   4  -1  -2  387.56   13.10
  -4  -2  -2  804.72   25.80
  -4   2   2  827.92   26.20
   4   2  -2  778.02   25.60
   4  -2   2  802.72   25.40
  -4   2   2  838.82   25.50
   4  -2   2  812.62   25.30
  -4  -2  -2  762.12   25.90
  -4   2   2  827.52   26.30
   4  -2   2  814.12   25.10
   4   2  -2  772.32   25.60
  -4  -2  -2  812.62   25.20
  -4   2   2  821.32   26.40
   4  -2  -2  763.42   25.70
   4  -2  -2  770.82   25.50
   4   2   2  851.41   25.90
  -4  -2   2  846.22   26.30
   4  -2  -2  761.62   24.60
   4   2   2  794.82   25.30
   4   2   2  807.42   25.30
   4  -2  -2  761.82   25.50
  -4   2  -2  779.02   26.20
   4  -2  -2  775.02   25.10
  -4   2  -2  766.92   26.80
   4  -3   2  685.53   24.20
   4   3  -2  750.12   24.80
   4  -3   2  661.23   24.10
   4   3  -2  783.42   24.90
  -4   3   2  692.73   24.10
  -4  -3  -2  773.12   24.70
  -4   3   2  728.13   24.90
  -4  -3  -2  776.92   23.90
   4  -3   2  672.23   23.30
  -4  -3  -2  777.72   24.70
   4  -3  -2  779.12   23.50
   4   3   2  687.93   24.10
   4   3   2  687.13   24.80
   4  -3  -2  769.42   24.70
   4   3   2  704.03   24.20
   4  -3  -2  768.72   24.20
   4  -3  -2  790.22   24.50
  -4   3  -2  753.22   26.30
  -4   3  -2  764.12   25.30
   4  -3  -2  788.52   25.10
   4  -3  -2  765.42   23.70
  -4   4   2  223.38    9.40
   4   4  -2  208.88    9.80
  -4  -4  -2  211.98    8.10
  -4  -4  -2  209.08    9.00
   4  -4   2  192.48    9.00
   4   4  -2  207.38    9.60
   4  -4   2  203.88    9.00
  -4   4   2  224.78    8.70
  -4  -4  -2  199.08    8.70
  -4  -4   2  213.78    9.50
   4  -4  -2  206.38    8.00
  -4   4  -2  204.88    9.50
   4   4   2  213.78   10.10
   4  -4  -2  202.68    8.30
   4   4   2  216.18    8.90
   4  -4  -2  201.08    8.80
   4  -4  -2  192.38    9.30
  -4   4  -2  188.08    9.30
   4   4   2  215.38    9.10
   4  -4  -2  195.98    9.70
   4  -5   2  149.39    8.20
  -4  -5  -2  164.28    8.30
   4  -5   2  150.38    8.40
  -4  -5  -2  162.38    7.30
   4  -5   2  160.38    7.50
  -4   5   2  170.98    8.60
  -4   5   2  172.08    7.90
   4   5  -2  172.78    9.50
   4   5  -2  183.18    9.30
  -4  -5  -2  151.58    7.70
  -4  -5   2  172.98    8.80
  -4   5  -2  160.48    8.60
   4  -5  -2  167.98    9.50
   4   5   2  170.78    8.30
  -4   5  -2  156.28    8.70
   4  -5  -2  173.88    8.50
   4  -5  -2  160.88    7.30
   4  -5  -2  170.68    8.90
  -4  -5   2  177.98    7.60
   4   5   2  156.58    8.30
   4   5   2  155.88    9.20
   4  -5  -2  186.38    7.80
  -4  -6  -2   24.50    3.40
   4  -6   2   21.00    3.90
  -4   6   2   16.90    3.40
  -4  -6  -2   20.30    3.60
   4  -6   2   20.10    3.40
  -4  -6  -2   18.00    3.90
  -4   6   2   29.80    4.80
   4  -6   2   22.20    4.20
   4   6  -2   23.40    4.50
  -4   6  -2   15.40    3.80
   4   6   2   20.60    3.90
  -4  -6   2   15.80    3.80
  -4  -6   2   16.40    3.30
   4  -6  -2   13.40    3.80
   4  -6  -2   22.20    3.40
  -4   6  -2   18.00    4.00
   4   6   2   22.50    4.00
   4  -6  -2   24.00    4.20
   4  -7   2   52.79    6.10
  -4   7   2   55.69    5.60
  -4  -7  -2   53.99    5.20
  -4   7   2   46.90    6.10
   4  -7   2   66.69    7.20
   4   7  -2   47.80    5.40
  -4  -7  -2   53.09    6.10
   4   7  -2   56.99    7.00
  -4  -7  -2   53.89    5.90
   4  -7  -2   54.69    6.60
   4   7   2   51.99    6.10
   4  -7  -2   47.80    5.90
  -4  -7   2   45.20    6.10
  -4   7  -2   39.70    5.70
   4   7   2   64.09    6.40
  -4  -7   2   48.50    4.90
  -4   7  -2   49.60    6.10
   4  -7  -2   49.40    5.20
   4  -8   2   45.00    6.80
  -4  -8  -2   34.60    5.80
   4   8  -2   48.40    5.90
   4  -8   2   45.40    6.30
  -4  -8  -2   45.00    5.30
   4   8  -2   39.60    6.60
  -4  -8  -2   40.00    5.90
  -4   8   2   52.09    7.00
  -4   8   2   48.70    6.70
   4   8   2   50.99    6.40
   4  -8  -2   42.60    6.00
   4  -8  -2   52.49    7.10
  -4  -8   2   47.70    6.80
   4   8   2   59.49    7.00
   4  -8  -2   45.00    5.50
  -4   8  -2   37.70    6.10
  -4  -9  -2  161.48   10.30
   4   9  -2  153.28   11.50
   4  -9   2  146.59   11.40
   4  -9   2  154.48   10.80
   4   9  -2  154.98   10.50
  -4   9   2  157.98   11.70
  -4  -9  -2  149.49   11.10
   4  -9  -2  157.58   12.00
  -4   9  -2  139.89   11.00
   4  -9  -2  163.58   11.10
  -4  -9   2  155.58   11.30
   4   9   2  152.28   11.10
   4  -9  -2  155.08   10.00
  -4 -10  -2   68.09    8.70
   4  10  -2  106.19   10.00
   4 -10   2  113.29   11.20
  -4  10   2   95.89   10.70
   4  10  -2  116.29   10.80
   4 -10   2   99.99    9.90
   4  10   2  121.89   11.00
  -4  10  -2   83.29    9.60
   4 -10  -2  110.99   10.30
  -4  10  -2   97.69    9.90
  -4 -10   2  103.69   10.20
   4 -10  -2  106.29   11.10
   4 -11   2  153.08   12.80
  -4  11   2  167.48   13.90
   4  11  -2  155.08   12.50
   4  11  -2  153.18   12.80
  -4 -11  -2  125.89   12.20
   4 -11   2  164.18   13.80
   4  11   2  175.28   13.90
   4 -11  -2  157.28   13.70
  -4  11  -2  141.19   17.00
  -4  11  -2  148.79   12.70
   4 -11  -2  170.58   13.00
  -4 -11   2  177.08   13.20
  -4   0   3  981.10   28.60
   4   0  -3  816.02   26.10
  -4   0   3  977.40   29.40
  -4   0   3  917.01   28.40
  -4   0  -3  802.22   28.50
  -4   0  -3  846.02   28.20
   4   0  -3  821.02   25.70
  -4   0   3  963.60   28.50
   4   0  -3  805.42   26.30
  -4   0  -3  821.62   27.80
   4   0   3  915.31   26.30
  -4   1   3  239.38    9.90
  -4  -1  -3  251.77    8.20
  -4  -1  -3  257.57    8.70
   4   1  -3  260.57    8.90
  -4   1   3  251.07    8.90
  -4   1   3  239.68    8.80
  -4   1   3  249.58    9.00
   4   1  -3  251.67    8.80
   4   1  -3  243.78    8.20
   4  -1   3  253.67    8.70
  -4   1   3  253.47    9.30
   4  -1   3  242.28    9.10
   4  -1  -3  242.28    8.80
   4  -1  -3  237.58    8.70
  -4  -1   3  258.47    9.00
   4  -1  -3  246.38    8.40
  -4   1  -3  257.87    9.20
   4   1   3  256.57    8.90
   4   1   3  250.07    9.00
  -4   1  -3  240.38    9.40
  -4   1  -3  251.87    9.60
   4  -1  -3  237.58    9.40
  -4   1  -3  247.28    8.60
   4   2  -3 2511.95   74.29
   4   2  -3 2466.55   73.49
  -4   2   3 2382.26   74.89
  -4   2   3 2403.46   75.49
  -4  -2  -3 2587.74   74.79
   4  -2   3 2268.37   73.69
   4  -2   3 2293.57   73.89
  -4  -2  -3 2415.96   74.19
  -4   2   3 2390.76   75.89
  -4   2   3 2337.67   74.39
  -4  -2  -3 2477.35   75.29
  -4   2   3 2327.27   75.19
   4   2  -3 2472.15   74.39
   4  -2   3 2328.67   73.99
   4   2   3 2327.87   73.79
  -4   2  -3 2614.94   75.69
  -4   2  -3 2490.15   76.19
   4   2   3 2217.68   74.09
  -4   2  -3 2494.25   74.89
   4   2   3 2355.16   74.29
   4  -2  -3 2556.24   73.69
   4   2   3 2362.76   73.69
  -4  -2   3 2362.36   75.29
   4  -2  -3 2474.85   74.19
   4  -2  -3 2456.05   73.09
   4  -2  -3 2483.05   74.79
   4  -2  -3 2489.15   74.19
  -4   3   3   85.29    5.20
   4  -3   3   68.09    4.40
   4  -3   3   63.89    4.10
  -4  -3  -3   88.89    4.60
   4   3  -3   83.79    5.20
  -4  -3  -3   86.49    3.80
   4   3  -3   84.89    5.10
  -4   3   3   75.39    3.90
   4  -3   3   68.39    4.40
   4   3  -3   84.59    4.30
  -4  -3  -3   80.89    4.70
   4   3   3   69.49    4.30
   4  -3  -3   79.69    4.40
   4   3   3   67.89    4.40
  -4   3  -3   84.09    5.30
  -4  -3   3   69.69    4.90
   4   3   3   66.59    5.10
  -4   3  -3   79.69    6.10
   4   3   3   71.89    4.70
  -4   3  -3   86.59    4.50
   4  -3  -3   82.09    5.00
   4  -3  -3   85.89    5.30
  -4   3  -3   82.59    5.20
   4  -3  -3   79.49    3.80
   4  -3  -3   77.69    4.10
   4  -3  -3   74.69    4.80
  -4  -4  -3  133.79    6.60
  -4  -4  -3  138.69    5.70
   4   4  -3  137.19    7.50
   4   4  -3  141.49    7.50
  -4   4   3  115.19    5.80
   4  -4   3  115.69    6.60
  -4  -4  -3  131.09    6.60
   4  -4   3  122.09    5.80
  -4   4   3  120.39    7.00
   4  -4   3  124.69    6.70
   4   4  -3  125.99    6.20
  -4   4  -3  140.09    6.90
   4  -4  -3  134.49    7.20
  -4   4  -3  135.79    7.40
   4   4   3  130.39    6.90
   4   4   3  129.29    6.60
   4   4   3  128.29    5.90
  -4  -4   3  124.29    7.10
   4  -4  -3  117.29    7.00
   4   4   3  118.39    7.50
  -4   4  -3  137.99    7.40
   4  -4  -3  125.79    7.30
   4  -4  -3  122.19    6.40
   4  -4  -3  128.39    6.20
   4  -4  -3  128.39    5.70
  -4   5   3  123.29    7.40
  -4  -5  -3  114.79    6.80
   4   5  -3  114.49    6.30
   4  -5   3  117.19    7.00
   4  -5   3  117.69    6.80
   4  -5   3  118.09    5.70
  -4  -5  -3  111.39    5.70
  -4  -5  -3  123.29    6.70
  -4   5   3  112.79    6.00
   4   5  -3  116.69    7.90
   4   5  -3  103.99    7.40
   4  -5  -3  102.09    6.50
  -4   5  -3  117.09    7.50
   4   5   3  121.49    7.00
   4  -5  -3  103.79    7.50
   4  -5  -3  102.19    6.10
  -4  -5   3  114.09    7.30
   4   5   3  141.19    7.00
   4  -5  -3  119.39    5.80
   4  -5  -3  105.79    7.20
  -4   5  -3  115.99    7.50
   4  -6   3  211.68   10.40
  -4   6   3  194.18   10.30
  -4  -6  -3  202.58   10.10
  -4  -6  -3  196.38    8.80
  -4   6   3  186.28    9.00
   4   6  -3  193.68   10.70
   4  -6   3  212.28   10.30
  -4  -6  -3  195.98    9.50
   4  -6  -3  175.48    9.60
   4   6   3  220.38    9.90
   4  -6  -3  167.58    8.90
  -4   6  -3  207.28   10.80
  -4   6  -3  194.88   10.60
   4  -6  -3  179.78   10.30
   4   6   3  216.78   10.20
  -4  -6   3  205.78    9.20
   4  -6  -3  168.68    8.60
  -4  -6   3  198.08   10.50
  -4   7   3    9.80    3.40
  -4  -7  -3   13.10    4.00
  -4  -7  -3   16.30    3.40
   4   7  -3   14.90    4.60
  -4  -7  -3   14.70    3.90
   4  -7   3   17.80    4.40
  -4   7   3   12.70    4.30
   4  -7   3   13.60    3.80
  -4  -7   3   12.10    4.30
   4  -7  -3    7.10    3.70
   4  -7  -3   15.00    3.60
  -4   7  -3   13.30    4.20
  -4   7  -3    5.60    3.70
   4   7   3   14.70    3.80
   4  -7  -3   16.50    4.40
  -4  -7   3   15.60    3.70
   4   7   3   15.60    4.30
   4  -8   3  281.57   14.70
  -4  -8  -3  317.37   15.00
  -4  -8  -3  295.87   14.10
   4   8  -3  336.87   16.30
  -4  -8  -3  314.77   13.30
   4  -8   3  292.37   15.30
  -4   8   3  274.67   15.10
   4   8   3  286.27   15.00
  -4  -8   3  276.87   15.00
  -4   8  -3  331.27   15.50
   4  -8  -3  325.67   15.10
   4  -8  -3  320.17   13.50
  -4   8  -3  322.47   15.50
   4  -8  -3  336.97   16.10
   4  -9   3   97.39    9.70
   4  -9   3  100.19    9.20
  -4  -9  -3   91.49    9.30
   4   9  -3   91.39    8.40
  -4  -9  -3  107.79    8.20
  -4   9   3  105.69   10.30
   4   9  -3   93.19    9.90
  -4  -9  -3  108.39    9.00
  -4  -9   3  102.19    9.70
  -4   9  -3   77.19    9.40
   4  -9  -3  105.09    8.20
   4  -9  -3  114.39   10.50
   4  -9  -3  101.39    9.30
   4   9   3  107.39    9.90
  -4 -10  -3  270.57   14.70
   4  10  -3  285.17   16.40
   4  10  -3  265.27   15.20
   4 -10   3  286.27   15.90
  -4 -10  -3  276.87   15.80
  -4  10   3  273.17   16.90
   4 -10   3  288.87   16.60
   4  10   3  298.47   16.80
  -4  10  -3  253.37   15.20
  -4  10  -3  265.47   15.60
   4 -10  -3  277.47   15.80
  -4 -10   3  301.57   16.30
   4 -10  -3  297.87   17.00
   4  11  -3   57.19    8.30
   4  11  -3   51.09    8.60
  -4  11   3   49.60    9.30
   4 -11   3   45.30    7.90
   4 -11   3   45.50    8.80
  -4 -11  -3   36.90    7.90
  -4 -11   3   51.59    8.60
   4 -11  -3   51.49    8.50
   4 -11  -3   55.39    9.50
   4  11   3   51.59    9.50
  -4  11  -3   35.30    7.80
  -4  11  -3   47.80    8.40
   4   0  -4  135.79    5.00
  -4   0   4  130.79    5.90
  -4   0  -4  131.19    5.70
   4   0   4  113.69    5.80
  -4   0   4  125.69    5.80
  -4   0   4  131.69    6.70
   4   0  -4  141.99    5.30
   4   0  -4  131.09    6.20
  -4   0  -4  132.09    5.30
  -4   0  -4  133.99    4.90
   4   1  -4 1128.09   32.70
   4  -1   4  964.00   33.80
  -4   1   4 1016.50   33.60
   4   1  -4 1132.39   33.40
   4   1  -4 1124.49   33.30
   4  -1   4  997.20   33.00
  -4   1   4  999.50   33.90
  -4   1   4  985.60   34.80
  -4  -1  -4 1127.29   33.20
  -4   1  -4 1088.39   34.20
  -4  -1   4 1046.90   33.40
  -4  -1   4 1025.00   33.60
   4  -1  -4 1108.49   33.30
  -4  -1   4 1041.60   34.70
   4   1   4  991.00   33.70
   4  -1  -4 1083.09   34.60
   4   1   4 1009.20   33.20
  -4   1  -4 1143.09   33.90
  -4   1  -4 1140.79   33.20
  -4   1  -4 1080.39   34.40
   4   2  -4  958.60   30.90
   4  -2   4  989.90   31.00
   4  -2   4 1007.40   31.30
   4  -2   4 1022.10   32.00
   4  -2   4  995.10   31.80
   4   2  -4  961.20   31.60
  -4   2   4 1037.30   33.60
  -4  -2  -4  970.30   32.30
  -4  -2  -4  983.50   31.50
  -4   2   4 1023.90   31.80
  -4  -2  -4  965.10   30.90
   4   2  -4  961.70   31.70
  -4   2   4 1037.10   32.20
  -4   2   4 1044.00   32.80
   4   2   4  970.90   31.90
  -4  -2   4 1085.29   32.40
  -4   2  -4  986.60   31.70
   4   2   4 1033.60   31.70
  -4  -2   4 1052.89   32.60
   4   2   4 1051.59   31.90
   4  -2  -4  977.70   31.50
  -4   2  -4  990.40   32.50
  -4   2  -4  966.50   32.40
   4  -2  -4  956.70   32.60
  -4   2  -4  946.51   33.10
   4  -2  -4  970.50   31.40
  -4   2  -4  937.91   32.00
  -4  -2   4 1062.29   31.90
   4  -2  -4  967.50   31.00
  -4   3   4  237.58    8.90
   4  -3   4  208.28    8.90
   4  -3   4  218.48    8.90
   4   3  -4  220.88    9.40
   4   3  -4  221.88    8.50
   4  -3   4  217.18    8.70
   4  -3   4  222.78    8.80
  -4  -3  -4  224.08    8.60
  -4  -3  -4  221.98    7.90
  -4   3   4  233.78    9.80
  -4  -3  -4  211.68    9.10
   4   3  -4  228.98    9.60
   4   3   4  236.38    8.50
   4   3   4  206.28    9.70
  -4  -3   4  233.18    9.60
   4  -3  -4  222.38   10.00
   4  -3  -4  226.28    8.60
   4  -3  -4  226.48    9.20
   4   3   4  217.48    9.50
  -4   3  -4  220.48    8.70
   4  -3  -4  226.08    8.60
  -4   3  -4  224.38   10.70
  -4   3  -4  220.78    9.60
   4  -3  -4  212.98    9.20
   4   3   4  222.08    8.80
  -4  -3   4  222.78    9.30
  -4   3  -4  222.28    9.70
  -4   4   4  228.28   10.60
   4  -4   4  214.38    9.70
   4   4  -4  247.18    9.40
   4  -4   4  225.28    9.80
   4  -4   4  228.98    9.40
   4   4  -4  241.98   10.70
  -4  -4  -4  243.08   10.10
  -4  -4  -4  244.38    9.70
   4   4  -4  219.98   10.30
  -4  -4  -4  242.48    8.70
   4  -4  -4  237.88   10.80
   4   4   4  233.88   10.20
   4   4   4  251.47    9.40
   4  -4  -4  218.58   10.20
   4   4   4  229.68    9.10
  -4  -4   4  230.68   10.00
   4  -4  -4  215.18   10.10
   4   4   4  221.18   10.70
   4  -4  -4  221.38    8.50
  -4  -4   4  215.68   10.40
  -4   4  -4  252.67   11.00
   4  -4  -4  229.38    9.40
   4  -4  -4  229.48    9.30
  -4   4  -4  254.67    9.70
   4   5  -4  327.07   12.30
  -4   5   4  340.27   13.90
   4   5  -4  314.47   13.80
   4   5  -4  300.37   13.80
  -4  -5  -4  310.67   12.80
  -4  -5  -4  302.97   11.50
  -4  -5  -4  297.97   12.50
   4  -5   4  314.67   13.00
   4  -5   4  307.37   12.00
   4  -5   4  304.87   12.90
  -4  -5   4  326.47   12.70
   4  -5  -4  289.47   13.70
  -4   5  -4  307.07   13.60
   4   5   4  304.47   11.30
   4  -5  -4  306.27   11.50
   4   5   4  316.97   12.30
   4  -5  -4  303.47   12.50
  -4  -5   4  324.47   13.50
  -4   5  -4  311.07   12.20
   4  -5  -4  322.07   12.40
   4  -5  -4  312.37   13.40
   4   5   4  347.67   13.60
  -4  -6  -4  122.59    6.50
   4  -6   4  127.19    6.50
  -4   6   4  147.59    8.90
  -4   6   4   94.29    6.50
   4  -6   4  123.89    8.10
   4  -6   4  116.79    6.80
   4   6  -4  117.29    8.70
  -4  -6  -4  117.19    7.50
  -4  -6  -4  134.39    7.60
   4  -6   4  133.49    8.00
  -4  -6   4   98.39    7.80
   4  -6  -4  115.59    6.60
   4   6   4  112.99    7.20
  -4   6  -4  127.99    8.60
   4  -6  -4  124.19    8.50
   4  -6  -4  117.09    7.20
  -4  -6   4  107.19    7.00
   4   6   4  136.79    8.60
   4  -6  -4  113.79    7.50
  -4  -7  -4  177.58    9.90
   4   7  -4  158.38   10.80
  -4  -7  -4  171.68   10.10
  -4   7   4  190.08   11.30
  -4  -7  -4  163.08    8.70
   4  -7   4  190.88   10.30
   4  -7   4  211.18   11.00
   4  -7  -4  160.88    9.30
   4  -7  -4  162.98    9.80
  -4  -7   4  191.38    9.60
   4   7   4  201.78   11.00
  -4   7  -4  183.98   11.00
  -4   7  -4  188.58   11.10
   4  -7  -4  160.88   10.60
   4  -7  -4  161.88    8.70
  -4  -7   4  187.48   10.90
   4   8  -4   13.60    5.20
  -4  -8  -4   12.70    3.90
  -4  -8  -4   10.70    4.30
   4  -8   4   14.00    4.70
  -4   8   4   16.60    5.50
  -4  -8  -4   11.70    4.60
   4  -8   4   10.30    4.20
   4  -8  -4    7.80    4.40
  -4  -8   4   13.60    4.80
   4  -8  -4   12.20    4.10
   4   8   4   13.20    5.10
   4  -8  -4   14.30    5.20
  -4   8  -4    9.90    4.60
  -4   8  -4    4.50    4.40
   4  -9   4  393.76   18.10
  -4  -9  -4  390.16   18.50
   4  -9   4  380.36   18.40
  -4  -9  -4  400.06   16.50
   4   9  -4  370.56   19.00
  -4   9   4  361.36   19.10
  -4  -9  -4  401.06   17.60
  -4   9  -4  396.16   18.80
  -4   9  -4  373.96   18.80
   4  -9  -4  389.96   16.30
   4  -9  -4  388.06   18.00
  -4  -9   4  391.96   18.80
   4  -9  -4  366.46   18.80
   4   9   4  369.16   18.70
  -4 -10  -4   98.89    9.60
   4  10  -4  105.29    9.50
  -4 -10  -4   95.89   10.30
   4 -10   4   89.39    9.70
  -4  10   4  106.89   11.70
   4 -10   4  108.69   10.90
   4  10  -4  106.59   11.20
   4  10   4  106.89   11.40
   4 -10  -4   98.49   10.00
  -4  10  -4   84.79   10.40
   4 -10  -4  115.79   11.40
  -4 -10   4   94.79   10.00
   4 -10  -4   97.19    8.80
   4 -11   4  104.79   10.70
  -4 -11  -4   95.29   10.30
   4  11  -4  101.09   11.80
  -4 -11  -4   89.79   10.90
  -4  11   4   93.29   12.20
   4  11  -4   85.29   12.30
   4 -11   4  102.29   12.00
  -4 -11   4  113.89   12.20
   4  11   4  101.19   12.00
  -4  11  -4   63.09    9.40
   4 -11  -4   95.29   11.50
   4 -11  -4   88.49   10.50
  -4  11  -4   82.09   10.20
   4   0  -5  108.89    4.50
   4   0   5  103.89    5.50
  -4   0  -5  113.29    5.20
  -4   0  -5  117.99    4.80
  -4   0   5  101.29    5.50
  -4   0   5   95.19    5.40
   4   0  -5  109.79    5.80
   4   0   5   96.79    5.40
  -4   0  -5  117.99    6.60
  -4   0   5  101.49    6.30
  -4   1   5 1387.16   43.60
   4   1  -5 1348.86   42.00
  -4   1   5 1374.36   45.00
   4  -1   5 1372.36   43.70
   4   1  -5 1389.66   42.70
  -4   1   5 1366.26   43.40
   4  -1   5 1389.56   42.40
  -4   1   5 1372.46   43.80
   4   1  -5 1405.76   42.70
  -4   1  -5 1337.87   42.50
  -4  -1   5 1374.76   44.60
   4  -1  -5 1296.67   44.30
  -4   1  -5 1359.16   43.60
   4   1   5 1403.56   42.70
  -4   1  -5 1326.17   44.20
  -4  -1   5 1451.95   42.90
   4   1   5 1361.66   43.50
  -4   1  -5 1386.76   43.30
   4  -1  -5 1367.76   42.60
  -4  -1   5 1388.16   43.50
  -4  -1   5 1375.36   43.90
   4  -2   5  308.67   12.40
   4  -2   5  317.47   11.20
  -4   2   5  311.67   13.40
  -4   2   5  326.97   12.50
   4   2  -5  327.67   11.60
   4  -2   5  302.57   12.10
   4   2  -5  321.47   11.80
   4  -2   5  314.57   10.80
  -4   2   5  301.97   11.80
   4   2  -5  322.47   10.90
  -4   2   5  299.97   11.50
   4   2   5  317.37   12.10
  -4   2  -5  320.17   12.00
  -4   2  -5  334.67   11.30
   4  -2  -5  329.67   13.10
  -4   2  -5  316.47   12.70
  -4   2  -5  337.57   12.20
   4  -2  -5  328.87   11.60
   4  -2  -5  319.47   11.20
  -4   2  -5  352.06   12.30
   4   2   5  318.67   11.80
  -4  -2   5  304.67   11.60
  -4  -2   5  326.47   13.00
  -4  -2   5  304.37   12.20
  -4  -2   5  322.87   11.70
   4  -3   5  167.38    7.20
  -4   3   5  160.48    6.80
  -4   3   5  183.38    8.50
   4  -3   5  157.88    7.60
  -4   3   5  154.78    7.20
   4  -3   5  179.58    7.90
  -4  -3  -5  170.68    6.00
   4  -3   5  168.88    6.90
   4   3  -5  156.88    7.50
  -4  -3  -5  166.88    7.70
   4   3  -5  141.89    7.70
  -4  -3  -5  173.48    6.70
   4   3  -5  153.78    6.80
   4  -3  -5  153.58    6.60
  -4   3  -5  161.08    7.00
   4  -3  -5  149.19    7.40
  -4  -3   5  150.38    6.90
   4  -3  -5  157.18    7.20
  -4  -3   5  167.08    7.90
  -4   3  -5  153.88    7.90
   4   3   5  170.78    8.10
  -4   3  -5  160.98    8.90
   4   3   5  158.68    7.50
  -4  -3   5  152.28    7.60
   4   3   5  158.48    8.00
   4  -3  -5  153.38    6.80
   4   4  -5  145.39    8.00
  -4  -4  -5  138.89    7.30
   4   4  -5  131.69    6.60
   4  -4   5  137.79    7.00
  -4   4   5  144.49    8.10
   4  -4   5  144.39    7.00
   4  -4   5  138.09    6.90
  -4   4   5  145.39    6.70
   4   4  -5  141.29    7.70
   4  -4   5  134.39    7.00
  -4  -4  -5  137.79    6.60
  -4  -4  -5  140.29    5.80
  -4   4  -5  130.59    6.70
   4   4   5  145.49    7.90
  -4  -4   5  137.19    6.10
   4   4   5  142.89    6.80
   4  -4  -5  134.89    5.50
   4  -4  -5  131.99    7.50
  -4   4  -5  132.09    7.70
  -4  -4   5  159.78    7.80
   4  -4  -5  139.09    7.40
   4  -4  -5  131.09    5.70
   4  -4  -5  131.39    6.70
   4  -4  -5  142.99    6.60
  -4  -4   5  135.49    7.40
   4   5  -5  139.79    8.70
  -4   5   5  152.78    8.70
   4  -5   5  145.49    7.10
   4  -5   5  137.89    7.70
  -4  -5  -5  136.29    6.30
  -4  -5  -5  146.29    7.80
  -4  -5  -5  126.59    7.20
   4   5  -5  153.78    7.50
   4  -5   5  135.49    7.70
   4   5  -5  128.29    8.60
   4  -5   5  132.99    7.20
   4   5   5  129.89    6.80
  -4  -5   5  137.89    8.30
   4  -5  -5  144.29    7.30
  -4   5  -5  146.29    8.60
  -4  -5   5  142.39    7.70
   4  -5  -5  140.09    8.40
   4  -5  -5  150.78    7.50
   4  -5  -5  143.09    6.40
   4   5   5  143.89    8.50
  -4   5  -5  133.59    7.10
   4  -6   5  104.69    9.00
   4  -6   5   94.19    7.10
  -4  -6  -5   92.59    6.90
  -4   6   5  101.99    8.20
   4  -6   5  102.19    7.20
   4   6  -5   94.19    8.10
  -4  -6  -5   96.59    5.70
   4  -6   5  103.99    6.30
  -4  -6  -5   85.99    6.60
  -4  -6   5   94.39    6.80
   4  -6  -5   85.59    6.60
   4  -6  -5   86.69    5.70
   4   6   5  107.09    8.00
  -4   6  -5   94.39    7.70
   4  -6  -5  103.89    7.90
  -4  -6   5   95.99    7.50
   4  -6  -5   93.99    6.80
   4   7  -5  116.79    9.70
   4  -7   5  123.19    8.70
  -4  -7  -5  117.59    7.30
  -4  -7  -5  121.19    8.60
  -4  -7  -5  117.59    8.40
  -4   7   5  132.79    9.80
   4  -7   5  139.39    9.10
   4  -7  -5  126.59    8.30
  -4   7  -5  125.29    9.50
   4  -7  -5  135.79    8.80
  -4  -7   5  131.49    8.30
   4  -7  -5  130.29    7.60
  -4  -7   5  134.89    9.40
   4   7   5  134.29    9.80
   4  -7  -5  121.99    9.50
   4   8  -5   65.59    8.60
  -4  -8  -5   60.59    7.30
  -4  -8  -5   72.09    6.60
  -4   8   5   91.19    9.40
   4  -8   5   75.29    7.80
  -4  -8  -5   59.69    7.20
   4  -8   5   68.99    7.80
   4   8   5   79.09    9.00
   4  -8  -5   75.69    6.70
  -4   8  -5   64.79    8.00
   4  -8  -5   68.09    8.20
   4  -8  -5   72.39    7.30
   4  -8  -5   63.19    7.20
  -4  -8   5   59.69    7.70
  -4   8  -5   61.09    7.80
  -4  -9  -5  186.18   10.50
  -4  -9  -5  179.38   12.20
  -4   9   5  186.68   13.60
   4  -9   5  191.68   12.30
  -4  -9  -5  196.58   11.90
   4   9  -5  196.38   13.50
   4  -9   5  189.58   12.70
  -4  -9   5  169.68   12.10
  -4   9  -5  193.68   12.90
  -4   9  -5  202.48   13.20
   4  -9  -5  202.98   13.60
   4  -9  -5  188.58   10.80
   4  -9  -5  213.28   12.50
   4   9   5  187.18   13.50
  -4 -10  -5  107.99   10.70
   4 -10   5  119.29   10.50
  -4 -10  -5  119.69   10.70
   4 -10   5  130.59   11.40
   4  10  -5  115.39   11.70
  -4 -10  -5  122.89    9.30
  -4  10   5  119.09   12.30
  -4  10  -5  115.59   11.30
  -4 -10   5  107.19   10.80
   4 -10  -5  123.99    9.30
   4 -10  -5  109.19   11.60
   4 -10  -5  106.19   10.30
   4  10   5  110.69   12.10
   4 -11   5   86.59   11.00
   4 -11   5   86.19   10.40
  -4  11   5   89.99   12.20
   4  11  -5  106.29   11.90
  -4 -11  -5  107.69   11.60
  -4 -11  -5   96.59   10.70
   4 -11  -5  103.29   11.20
  -4  11  -5   74.59   10.40
   4  11   5   91.09   12.10
   4 -11  -5  103.29   12.20
  -4 -11   5   78.89   10.40
  -4   0  -6 1362.76   41.80
   4   0   6 1280.07   41.30
   4   0  -6 1302.37   39.80
  -4   0   6 1278.37   43.80
   4   0   6 1259.87   41.40
  -4   0  -6 1396.16   41.40
  -4   0   6 1289.17   42.50
  -4   0   6 1292.07   42.40
   4   1  -6  280.87   10.00
  -4   1   6  274.87   10.90
   4   1  -6  294.67    9.90
   4  -1   6  267.57   11.10
   4  -1   6  297.37    9.60
  -4   1   6  265.97   10.70
  -4   1   6  269.37   12.30
  -4   1   6  278.97   10.70
   4  -1   6  260.17   10.90
  -4  -1   6  282.27   11.10
   4  -1  -6  273.27    9.80
  -4  -1   6  297.07   12.20
  -4  -1   6  279.47   10.70
   4  -1  -6  259.37    9.80
  -4   1  -6  263.37   10.10
   4   1   6  270.07   11.00
  -4   1  -6  261.37   10.50
  -4   1  -6  260.97   10.00
  -4   1  -6  254.27    9.40
   4   1   6  280.87   11.00
  -4   1  -6  249.78   11.30
   4   2  -6  309.67   11.50
  -4   2   6  346.57   13.20
   4  -2   6  361.26   13.90
   4  -2   6  361.46   12.00
  -4   2   6  350.26   12.90
  -4   2   6  381.06   15.30
   4   2  -6  322.77   12.50
   4   2  -6  322.57   12.20
   4  -2   6  374.16   13.20
   4  -2   6  344.17   13.30
  -4   2   6  356.36   13.80
  -4  -2   6  346.47   12.90
   4  -2  -6  323.17   12.00
   4   2   6  370.46   12.80
   4   2   6  360.46   13.30
  -4   2  -6  328.27   13.70
  -4  -2   6  359.76   14.40
  -4   2  -6  338.87   12.20
  -4   2  -6  330.87   13.00
  -4  -2   6  362.66   13.70
  -4   2  -6  323.17   13.30
  -4  -2   6  370.66   12.70
   4  -2  -6  320.87   12.10
   4  -3   6  408.16   15.70
  -4   3   6  420.96   15.10
  -4  -3  -6  405.76   14.00
  -4   3   6  415.56   16.10
   4  -3   6  405.96   14.10
   4  -3   6  395.16   15.40
   4   3  -6  404.46   15.40
   4   3  -6  412.46   14.30
   4  -3   6  408.86   14.60
  -4   3   6  407.36   14.50
   4   3  -6  415.56   15.00
  -4  -3  -6  405.96   15.40
   4  -3  -6  410.46   14.90
  -4   3  -6  415.76   14.60
   4   3   6  407.46   15.40
  -4  -3   6  429.46   15.20
  -4  -3   6  446.66   16.60
  -4   3  -6  379.96   15.40
  -4   3  -6  392.46   14.80
  -4  -3   6  403.56   14.70
   4  -3  -6  419.86   14.50
   4   3   6  425.56   15.30
  -4  -3   6  412.56   15.80
  -4   3  -6  400.96   16.60
   4   3   6  383.26   15.60
   4  -4   6   75.09    5.00
  -4   4   6   70.19    4.20
  -4  -4  -6   67.09    4.30
  -4   4   6   65.79    4.80
  -4  -4  -6   56.79    3.80
  -4   4   6   88.69    6.50
   4   4  -6   70.19    5.90
   4   4  -6   58.09    5.30
   4   4  -6   74.29    4.80
   4  -4   6   66.29    5.30
   4  -4   6   52.29    5.20
   4  -4  -6   72.29    5.50
  -4  -4   6   61.99    5.30
  -4   4  -6   56.79    5.50
  -4  -4   6   64.89    5.60
  -4   4  -6   64.19    4.70
   4  -4  -6   61.09    4.40
   4   4   6   56.19    5.00
  -4  -4   6   52.59    4.30
   4  -4  -6   72.79    4.80
   4  -4  -6   61.69    5.10
   4   5  -6  314.97   13.70
  -4  -5  -6  308.17   11.10
   4  -5   6  310.77   12.60
   4  -5   6  281.67   12.40
  -4  -5  -6  300.67   12.20
   4  -5   6  303.97   12.50
  -4   5   6  298.87   11.90
   4   5  -6  319.37   12.40
   4  -5   6  292.17   12.60
  -4   5   6  293.87   14.00
  -4  -5  -6  306.57   13.00
   4   5  -6  319.27   14.00
   4  -5  -6  301.07   13.30
   4  -5  -6  306.27   12.30
   4   5   6  289.17   13.60
   4  -5  -6  319.77   12.20
  -4  -5   6  285.87   13.10
  -4   5  -6  333.17   12.40
  -4  -5   6  306.67   13.20
   4   5   6  290.47   12.00
  -4   5  -6  312.77   13.80
   4  -5  -6  300.47   11.10
  -4   6   6  139.19    9.50
  -4  -6  -6  129.19    6.50
   4  -6   6  131.09    7.90
   4  -6   6  142.19    8.40
   4   6  -6  126.79    9.30
  -4  -6  -6  122.19    7.60
  -4  -6  -6  121.49    8.10
   4   6  -6  128.29    7.70
   4  -6   6  127.19    8.10
  -4  -6   6  111.29    8.40
   4  -6  -6  120.69    8.80
  -4  -6   6  125.09    8.20
   4   6   6  157.48    9.60
   4  -6  -6  120.69    6.60
   4  -6  -6  120.49    7.70
   4  -6  -6  123.19    7.70
  -4   6  -6  123.19    8.90
  -4  -7  -6  103.49    6.80
   4  -7   6  121.39    8.60
  -4  -7  -6  106.09    7.90
  -4   7   6  112.79    9.60
   4  -7   6  110.49    8.20
   4   7  -6  104.39    9.40
  -4  -7  -6  103.99    8.20
  -4  -7   6  128.69    8.50
   4  -7  -6  104.59    7.90
   4   7   6  107.09    9.30
   4  -7  -6  106.59    6.80
  -4   7  -6  100.59    9.00
   4  -7  -6  117.89    9.20
   4  -7  -6  104.89    7.80
  -4  -7   6  112.09    8.80
   4   8  -6   52.29    8.10
   4  -8   6   49.20    7.00
  -4  -8  -6   61.89    7.40
  -4   8   6   52.99    8.10
  -4  -8  -6   59.29    5.90
   4  -8   6   52.09    7.10
  -4  -8  -6   56.89    6.90
   4   8   6   61.19    8.20
  -4  -8   6   65.39    9.00
   4  -8  -6   61.09    6.10
  -4   8  -6   51.59    7.60
   4  -8  -6   56.99    6.90
   4  -8  -6   57.89    7.60
  -4  -8   6   63.49    7.70
  -4   8  -6   61.09    8.10
   4  -8  -6   68.39    7.40
   4  -9   6  149.59   11.20
  -4   9   6  135.09   12.20
   4   9  -6  109.49   11.40
   4  -9   6  154.58   10.80
  -4  -9  -6  122.19   10.30
  -4  -9  -6  126.49   10.10
  -4  -9  -6  125.49    8.80
  -4  -9   6  139.89   11.00
   4  -9  -6  123.59    8.80
   4  -9  -6  127.59    9.80
   4  -9  -6  130.39   10.20
  -4   9  -6  115.09   11.00
   4  -9  -6  119.79   11.20
  -4   9  -6  125.89   10.90
   4   9   6  139.49   12.00
  -4 -10  -6  116.49   10.60
   4  10  -6  119.19   12.00
   4 -10   6  115.19   10.80
   4 -10   6  135.99   11.70
  -4 -10  -6  102.19   10.60
  -4  10   6  126.39   12.90
  -4 -10  -6  120.89    9.30
   4  10   6  122.69   12.70
  -4  10  -6  106.29   11.20
  -4 -10   6  110.79   10.70
   4 -10  -6  113.09    9.50
   4 -10  -6  136.39   11.00
  -4  10  -6  109.99   11.10
   4 -10  -6  117.89   11.90
  -4 -11  -6   75.99   10.20
  -4 -11  -6   97.39   10.70
   4 -11   6   99.89   11.80
   4  11  -6   88.69   11.80
   4 -11   6   90.19   10.80
  -4  11   6   90.39   12.40
  -4  11  -6   84.79   11.10
  -4 -11   6   95.69   11.10
   4  11   6   96.79   12.50
   4 -11  -6  108.99   11.60
   4 -11  -6   89.59   11.80
   4 -11  -6  100.39   10.70
   4   0   7 2969.60   94.09
  -4   0   7 2987.10   94.29
  -4   0   7 2955.90   94.09
  -4   0   7 3004.80   95.99
   4   0   7 2959.20   93.99
   4   0  -7 3136.19   92.29
  -4   0  -7 3172.58   93.29
   4   1  -7  370.66   12.30
  -4   1   7  348.27   15.30
  -4   1   7  362.86   13.70
   4  -1   7  355.06   13.90
   4  -1   7  348.87   13.90
   4   1  -7  339.07   12.40
  -4   1   7  352.66   13.60
  -4   1  -7  351.36   13.20
  -4   1  -7  367.86   12.90
   4  -1  -7  353.56   12.20
  -4   1  -7  340.07   12.00
  -4  -1   7  338.97   13.80
  -4  -1   7  355.06   15.10
   4   1   7  373.86   14.10
  -4  -1   7  357.66   13.60
  -4   1  -7  353.56   12.80
   4   1   7  351.16   13.80
   4  -2   7  528.65   17.10
   4   2  -7  523.75   17.50
  -4   2   7  529.75   20.60
  -4   2   7  512.75   19.00
   4   2  -7  504.55   16.80
  -4   2   7  507.75   18.50
   4  -2   7  501.25   18.60
   4  -2   7  509.15   19.60
   4   2  -7  517.55   18.00
   4  -2   7  499.05   18.80
  -4   2   7  504.25   18.20
   4  -2  -7  518.95   17.60
  -4  -2   7  523.85   19.90
  -4   2  -7  518.45   18.20
  -4  -2   7  533.85   17.40
   4  -2  -7  519.45   17.50
  -4  -2   7  495.25   18.20
  -4   2  -7  493.35   17.10
  -4  -2   7  508.95   18.90
   4   2   7  489.25   18.70
  -4   2  -7  491.65   18.80
   4   2   7  542.95   17.90
   4   3  -7   24.80    2.80
   4  -3   7   13.90    3.20
   4  -3   7   12.70    2.30
  -4  -3  -7   30.90    4.10
   4   3  -7   22.90    3.00
  -4   3   7   17.60    3.20
   4  -3   7   11.80    3.00
  -4   3   7   15.70    3.60
  -4   3   7   14.80    2.70
   4   3  -7   22.40    3.50
   4  -3   7   18.70    4.10
   4  -3   7   13.40    2.10
   4  -3  -7   25.80    3.10
  -4  -3   7   17.00    3.10
  -4   3  -7   15.80    2.60
   4  -3  -7   22.80    3.10
   4   3   7   11.30    3.10
   4   3   7   23.40    3.90
  -4  -3   7   23.30    4.60
  -4  -3   7   16.10    2.80
  -4  -3   7   17.00    3.50
  -4   3  -7   20.50    3.40
  -4   3  -7   22.70    4.40
   4  -4   7  622.74   21.30
  -4  -4  -7  595.84   22.00
  -4   4   7  611.34   20.60
   4  -4   7  611.54   22.20
   4  -4   7  610.34   22.40
   4  -4   7  593.34   21.70
  -4  -4  -7  604.24   20.50
   4  -4   7  605.84   20.80
   4   4  -7  615.64   21.00
  -4   4   7  615.54   21.50
   4   4  -7  611.14   21.90
  -4   4   7  614.44   23.00
   4   4  -7  615.54   22.50
  -4   4  -7  633.84   21.20
  -4  -4   7  634.94   21.90
  -4  -4   7  593.84   22.40
   4   4   7  630.54   21.80
   4  -4  -7  601.14   21.20
  -4  -4   7  604.34   23.10
  -4   4  -7  608.84   22.40
   4  -4  -7  608.54   21.70
   4   4   7  597.14   22.60
  -4  -4   7  594.34   21.00
   4   5  -7  350.76   15.50
  -4   5   7  391.06   16.20
  -4  -5  -7  330.27   14.40
   4  -5   7  372.86   14.30
   4  -5   7  347.57   14.10
   4   5  -7  336.37   14.90
   4   5  -7  334.47   13.70
   4  -5   7  382.16   14.90
  -4  -5  -7  336.77   12.20
  -4  -5  -7  307.17   13.20
   4  -5   7  338.37   13.80
   4  -5   7  348.37   14.50
  -4   5   7  361.26   13.80
  -4  -5   7  353.86   14.60
   4   5   7  365.06   15.60
  -4   5  -7  331.97   13.60
   4  -5  -7  333.57   13.30
  -4  -5   7  370.66   15.10
   4  -5  -7  353.76   14.70
   4   5   7  351.66   13.90
   4  -5  -7  324.87   13.60
  -4   5  -7  353.46   15.20
  -4  -6  -7  115.39    8.10
  -4   6   7  116.29    9.50
   4  -6   7  121.99    7.70
   4  -6   7  108.89    7.60
  -4  -6  -7  114.29    7.40
   4   6  -7  111.49    9.00
   4   6  -7  116.49    7.60
   4  -6   7  109.69    7.70
   4  -6   7  117.39    7.80
  -4  -6  -7  113.89    6.20
   4   6   7  111.19    9.10
  -4  -6   7  114.09    8.10
   4  -6  -7  125.89    8.70
   4  -6  -7  119.29    7.70
  -4   6  -7  113.19    8.70
   4  -6  -7  118.89    7.30
   4  -6  -7  124.09    6.40
  -4   6  -7  109.99    7.30
   4   6   7  110.59    8.20
  -4  -6   7  108.79    8.00
  -4   7   7   11.10    5.00
   4   7  -7   12.00    4.90
  -4  -7  -7   12.90    4.20
   4  -7   7    5.90    3.50
  -4  -7  -7    2.70    3.00
  -4  -7  -7    7.60    4.20
   4  -7   7    9.80    4.00
  -4  -7   7    9.40    4.20
   4  -7  -7    6.60    3.10
   4  -7  -7   11.50    4.60
   4  -7  -7   13.30    4.20
  -4  -7   7    7.90    3.90
  -4   7  -7    4.10    3.90
   4  -7  -7    9.10    3.90
   4   7   7   12.10    5.20
  -4  -8  -7  149.49   10.50
   4  -8   7  178.28   11.00
   4   8  -7  142.29   11.70
  -4  -8  -7  141.89   10.10
  -4   8   7  169.28   12.60
  -4  -8  -7  160.48    9.00
   4  -8   7  168.48   10.60
   4  -8  -7  143.19    8.80
   4  -8  -7  142.79   10.10
   4  -8  -7  149.69   11.30
  -4  -8   7  165.58   11.20
   4  -8  -7  146.49   10.00
  -4  -8   7  179.18   11.00
  -4   8  -7  141.09   11.20
   4   8   7  184.68   12.50
   4   9  -7   58.49    9.40
  -4  -9  -7   57.29    7.80
   4  -9   7   54.79    7.80
  -4   9   7   58.29    9.40
  -4  -9  -7   61.59    6.60
  -4  -9  -7   50.99    7.40
   4  -9   7   50.59    7.80
  -4   9  -7   58.19    8.40
   4   9   7   63.39    9.30
  -4   9  -7   57.19    8.50
   4  -9  -7   57.39    7.30
   4  -9  -7   56.29    6.40
   4  -9  -7   57.59    8.50
   4  -9  -7   67.99    7.90
  -4  -9   7   73.39    9.00
   4  10  -7  150.78   13.50
   4 -10   7  173.78   12.40
  -4 -10  -7  166.98   12.80
   4 -10   7  168.18   13.00
  -4  10   7  170.58   15.00
  -4 -10  -7  149.79   12.10
  -4 -10  -7  163.58   10.80
   4 -10  -7  162.88   11.90
  -4  10  -7  182.28   13.90
   4 -10  -7  167.08   10.80
   4  10   7  161.88   14.20
  -4 -10   7  179.18   12.80
  -4  10  -7  148.49   12.80
   4 -10  -7  167.48   12.10
   4 -10  -7  165.78   13.50
  -4   0   8  452.45   19.00
   4   0  -8  474.85   15.40
   4   0   8  468.35   17.70
  -4   0   8  463.65   17.20
   4   0   8  457.65   17.60
  -4   0   8  459.95   17.40
  -4   1   8  622.54   21.60
  -4   1   8  636.04   21.60
   4   1  -8  582.54   19.70
  -4   1   8  590.44   23.40
   4  -1   8  594.34   21.60
   4  -1   8  595.34   21.50
  -4   1  -8  582.74   19.40
  -4  -1   8  557.94   21.20
   4   1   8  596.64   21.50
  -4   1  -8  582.14   20.80
  -4   1  -8  599.44   20.30
  -4  -1   8  607.14   21.80
  -4  -1   8  613.64   23.20
   4  -1  -8  607.94   19.40
   4   1   8  597.74   21.50
   4   2  -8  475.65   16.00
   4   2  -8  479.25   17.20
   4  -2   8  461.55   18.20
   4   2  -8  500.95   16.70
  -4   2   8  487.35   17.80
   4  -2   8  472.55   18.10
   4  -2   8  471.45   19.10
  -4   2   8  470.25   20.00
  -4   2   8  503.05   18.50
  -4   2   8  475.35   17.90
  -4   2  -8  492.45   18.30
  -4   2  -8  491.45   16.50
   4  -2  -8  485.55   16.90
   4   2   8  480.05   17.80
  -4  -2   8  480.15   19.50
   4   2   8  504.45   18.30
  -4   2  -8  478.65   17.40
  -4  -2   8  464.15   18.30
   4  -2  -8  493.35   16.50
  -4  -2   8  470.35   17.70
  -4   3   8  291.07   12.60
  -4  -3  -8  313.07   12.80
   4   3  -8  315.87   12.10
   4  -3   8  301.07   13.20
   4  -3   8  300.67   13.80
   4  -3   8  308.67   13.00
  -4   3   8  313.47   13.50
  -4   3   8  292.87   12.10
   4   3  -8  308.37   12.80
   4   3  -8  325.57   11.60
   4  -3   8  295.47   11.40
  -4  -3   8  306.77   13.40
   4  -3  -8  316.37   12.10
  -4   3  -8  313.47   12.70
  -4  -3   8  292.57   14.00
  -4   3  -8  322.27   14.00
   4   3   8  314.47   13.20
   4  -3  -8  308.07   12.00
  -4   3  -8  309.27   11.60
  -4  -3   8  281.07   12.20
  -4  -3   8  297.47   11.70
   4  -4   8  130.99    8.00
   4  -4   8  121.99    6.60
   4  -4   8  124.49    8.20
   4  -4   8  123.39    7.60
  -4   4   8  124.59    7.20
   4   4  -8  119.29    7.20
  -4  -4  -8  119.69    7.60
   4   4  -8  124.69    8.00
   4  -4   8  131.29    6.30
   4   4  -8  126.29    6.70
  -4   4   8  116.79    6.50
  -4   4   8  123.99    8.50
  -4   4  -8  123.39    7.70
  -4  -4   8  126.59    6.90
   4  -4  -8  123.89    7.10
   4   4   8  133.09    8.50
  -4  -4   8  115.19    8.40
  -4  -4   8  121.39    6.90
  -4   4  -8  121.29    6.70
   4   4   8  119.19    7.50
   4  -4  -8  123.09    6.90
  -4  -4   8  124.89    8.10
   4   5  -8  263.87   13.10
   4  -5   8  273.67   12.20
  -4  -5  -8  253.07   10.80
  -4   5   8  268.97   11.60
  -4   5   8  266.47   13.60
   4  -5   8  260.57   11.50
   4  -5   8  253.87   11.10
   4   5  -8  275.67   11.60
  -4  -5  -8  251.67   12.30
   4  -5   8  270.67   12.80
   4  -5   8  267.87   12.50
   4   5  -8  255.47   12.30
  -4  -5   8  263.37   13.40
   4   5   8  258.57   13.30
   4   5   8  268.37   11.90
  -4  -5   8  261.27   12.00
   4  -5  -8  258.77   11.60
  -4   5  -8  268.57   11.40
  -4  -5   8  280.57   13.10
   4  -5  -8  274.87   12.30
  -4   5  -8  267.37   12.90
  -4   6   8  125.09    7.70
   4  -6   8  137.59    8.30
  -4   6   8  124.19   10.10
  -4  -6  -8  137.59    9.10
  -4  -6  -8  127.89    6.60
   4   6  -8  123.19    8.20
   4   6  -8  127.39    9.70
   4  -6   8  130.99    8.20
   4  -6   8  146.79    9.00
   4  -6   8  132.99    8.50
  -4  -6  -8  120.89    7.70
   4   6   8  118.69    9.70
  -4   6  -8  133.79    9.60
   4  -6  -8  132.19    7.70
   4  -6  -8  120.09    8.20
   4  -6  -8  132.79    9.10
  -4  -6   8  137.09    9.60
  -4   6  -8  148.99    8.30
  -4  -6   8  135.39    8.70
   4   6   8  130.79    7.90
   4  -6  -8  126.39    6.60
  -4  -6   8  132.39    9.30
   4  -7   8  107.69    8.40
   4   7  -8  126.69   10.30
   4  -7   8  113.69    8.80
  -4  -7  -8  133.09    8.60
  -4  -7  -8  119.59    7.10
  -4  -7  -8  120.99    9.30
  -4   7   8  122.09   10.60
  -4   7  -8  139.59   10.30
   4  -7  -8  134.69    7.30
  -4  -7   8  123.79    9.20
   4  -7  -8  132.79    8.60
   4  -7  -8  125.49    8.70
   4  -7  -8  125.79    9.80
   4   7   8  115.49   10.40
  -4  -7   8  122.89    9.40
  -4  -8  -8   82.49    6.70
  -4  -8  -8   83.09    8.20
   4   8  -8   66.79    9.00
  -4  -8  -8   81.19    8.60
  -4   8   8   92.99   10.60
   4  -8   8   93.59    8.30
   4  -8   8   87.89    8.70
  -4  -8   8   60.19    7.90
   4  -8  -8   72.89    8.60
   4  -8  -8   78.99    8.10
   4   8   8   71.49    9.30
   4  -8  -8   79.89    8.00
  -4  -8   8   84.19    8.60
  -4   8  -8   79.89    9.10
   4  -8  -8   74.69    6.60
  -4  -9  -8  134.69   10.70
   4  -9   8  159.38   11.10
  -4  -9  -8  133.59    9.10
  -4   9   8  141.19   13.20
  -4  -9  -8  126.69   10.70
   4   9  -8  130.69   12.10
   4  -9   8  160.78   11.50
   4  -9  -8  124.89   11.60
  -4   9  -8  122.59   11.50
   4  -9  -8  118.99    8.70
   4   9   8  131.69   12.50
   4  -9  -8  129.59   10.50
  -4   9  -8  126.59   11.30
  -4  -9   8  146.99   11.20
   4  -9  -8  126.69   10.20
   4  10  -8   50.49    9.10
  -4 -10  -8   37.80    6.20
  -4 -10  -8   36.40    7.50
  -4  10   8   36.50    9.10
  -4 -10  -8   27.90    7.00
   4 -10   8   38.20    7.60
   4 -10  -8   36.40    7.10
  -4  10  -8   26.20    7.80
  -4 -10   8   33.60    7.00
   4 -10  -8   23.80    5.90
   4 -10  -8   37.70    7.10
   4  10   8   42.50    9.00
  -4  10  -8   42.30    8.40
   4 -10  -8   34.80    7.80
  -4   0   9  515.25   19.40
  -4   0   9  522.25   21.50
   4   0   9  524.25   19.70
   4   0   9  515.35   19.60
  -4   0   9  515.85   19.70
   4  -1   9  407.06   16.60
  -4   1   9  413.26   16.30
  -4   1   9  408.06   16.30
  -4   1   9  405.66   18.40
   4  -1   9  409.76   16.70
  -4  -1   9  396.06   16.50
  -4  -1   9  416.36   18.30
  -4   1  -9  438.46   15.10
   4  -1  -9  446.96   14.40
  -4  -1   9  410.96   16.30
   4   1   9  426.36   16.60
  -4   1  -9  431.56   15.70
   4   1   9  416.96   16.70
   4  -2   9  318.87   13.60
   4  -2   9  332.17   14.00
   4   2  -9  296.77   11.10
  -4   2   9  348.37   16.10
  -4   2   9  344.27   13.50
   4   2  -9  297.57   11.30
  -4   2   9  338.77   13.80
   4   2  -9  297.17   12.20
   4  -2   9  343.87   15.10
  -4   2   9  348.47   14.30
  -4   2  -9  290.67   13.40
  -4   2  -9  302.97   12.60
   4  -2  -9  327.97   12.30
  -4  -2   9  326.97   14.10
  -4  -2   9  330.67   13.50
  -4   2  -9  301.17   11.70
   4   2   9  337.07   13.90
  -4  -2   9  314.67   15.10
   4  -2  -9  314.37   11.60
   4   2   9  327.37   13.40
   4   3  -9  163.88    8.50
  -4   3   9  148.29    9.20
  -4   3   9  155.28    8.60
   4   3  -9  160.78    7.20
   4  -3   9  148.89    9.00
   4  -3   9  147.69    6.80
  -4  -3  -9  173.38    8.70
   4  -3   9  154.88    8.80
   4   3  -9  173.18    7.70
  -4   3   9  151.88    8.10
   4  -3   9  150.18    9.60
  -4   3  -9  150.58    7.20
  -4  -3   9  155.38   10.00
  -4   3  -9  163.68    8.40
  -4   3  -9  157.88    9.50
  -4  -3   9  152.98    8.20
   4  -3  -9  160.38    7.70
  -4  -3   9  163.18    9.40
   4  -3  -9  158.08    7.50
  -4  -3   9  148.39    7.10
   4   3   9  155.88    8.90
  -4  -4  -9  397.56   16.60
   4  -4   9  398.66   16.50
   4   4  -9  393.66   15.80
   4  -4   9  414.76   17.60
   4  -4   9  412.86   17.00
  -4   4   9  428.46   15.70
   4  -4   9  386.56   14.90
   4   4  -9  399.06   15.10
   4   4  -9  410.46   16.80
  -4   4   9  419.86   17.70
  -4   4   9  420.46   16.40
  -4   4  -9  403.16   16.70
   4  -4  -9  414.26   15.70
   4  -4  -9  410.16   15.60
   4   4   9  409.96   17.40
  -4   4  -9  395.46   15.30
   4   4   9  411.66   16.50
  -4  -4   9  399.36   15.50
  -4  -4   9  391.96   15.80
  -4  -4   9  422.56   17.40
  -4  -4   9  415.36   18.20
   4  -5   9   45.20    5.70
  -4  -5  -9   35.60    5.40
   4  -5   9   41.60    4.80
  -4   5   9   39.60    5.10
   4   5  -9   35.80    5.70
   4  -5   9   36.20    5.60
   4  -5   9   42.30    6.60
  -4   5   9   39.10    6.30
   4   5  -9   31.50    4.50
   4  -5  -9   34.90    4.70
  -4  -5   9   38.70    6.00
  -4  -5   9   39.20    5.00
  -4   5  -9   38.70    5.60
   4   5   9   40.30    6.30
  -4   5  -9   39.60    4.80
   4  -5  -9   36.60    5.00
   4   5   9   31.30    5.10
  -4  -5   9   44.70    7.20
  -4  -6  -9   58.59    4.50
  -4   6   9   48.30    7.10
   4   6  -9   43.10    5.40
  -4  -6  -9   50.99    6.40
  -4  -6  -9   46.40    5.00
  -4   6   9   59.99    6.10
   4   6  -9   41.40    6.30
   4  -6   9   41.50    5.80
  -4  -6   9   34.70    5.20
  -4  -6   9   31.70    5.60
  -4   6  -9   40.60    6.00
   4  -6  -9   39.00    5.70
   4   6   9   37.70    5.10
  -4  -6   9   61.79    7.60
  -4   6  -9   40.70    5.00
  -4  -7  -9   49.20    4.80
  -4  -7  -9   45.70    5.80
   4   7  -9   42.00    7.10
  -4  -7  -9   52.19    7.00
   4  -7   9   53.89    6.50
  -4   7   9   55.39    8.00
   4  -7  -9   38.60    4.50
  -4  -7   9   44.60    6.30
  -4   7  -9   46.30    7.00
   4   7   9   46.50    7.70
  -4  -7   9   57.79    8.50
   4  -7  -9   54.69    7.00
   4  -7  -9   46.20    6.30
   4  -7  -9   41.00    5.40
  -4  -7   9   48.40    7.00
   4   8  -9   75.09    9.50
  -4  -8  -9   74.09    6.50
  -4  -8  -9   71.39    8.60
  -4  -8  -9   79.69    8.00
   4  -8   9   66.99    7.80
  -4   8   9   65.69    9.70
  -4   8  -9   64.19    8.60
  -4  -8   9   75.09    8.90
  -4  -8   9   74.59    8.90
   4  -8  -9   69.89    6.40
  -4  -8   9   76.99    8.90
   4   8   9   85.39   10.10
   4  -8  -9   68.89    7.50
   4  -8  -9   77.69    8.80
   4  -8  -9   67.19    7.60
  -4   9   9   76.39   10.80
   4   9  -9   60.09    9.60
  -4  -9  -9   90.69    9.90
   4  -9   9   66.89    8.40
  -4  -9  -9   81.59    8.90
  -4  -9  -9   68.69    7.10
   4  -9  -9   65.89    8.20
   4  -9  -9   62.89    6.60
   4   9   9   78.59   10.70
   4  -9  -9   79.99    9.60
  -4  -9   9   55.09    8.10
  -4   9  -9   77.09   10.00
   4  -9  -9   67.89    8.00
  -4   9  -9   76.49   10.10
  -4 -10  -9  190.58   11.60
  -4 -10  -9  185.78   14.70
  -4  10   9  194.98   16.30
   4 -10   9  185.48   13.20
  -4 -10  -9  184.38   13.50
  -4 -10  -9  212.68   13.80
   4  10  -9  199.48   15.40
   4 -10  -9  196.38   13.40
  -4  10  -9  210.98   15.10
   4 -10  -9  192.68   13.10
   4  10   9  180.98   15.90
  -4  10  -9  191.08   14.40
   4 -10  -9  195.68   15.00
  -4 -10   9  185.88   13.50
   4 -10  -9  201.68   11.60
   4   0  10  359.56   15.30
   4   0  10  368.06   15.50
  -4   0  10  379.66   15.50
  -4   0  10  358.86   17.30
  -4   0  10  346.77   15.00
  -4   1  10   55.29    5.90
   4  -1  10   56.49    6.10
   4  -1  10   63.09    6.40
  -4   1  10   68.89    8.70
  -4   1  10   58.99    6.00
   4   1  10   55.79    6.20
  -4  -1  10   51.59    6.90
  -4   1 -10   67.79    4.70
   4   1  10   56.19    5.80
  -4  -1  10   55.99    5.80
  -4  -1  10   50.79    6.10
  -4   1 -10   61.29    5.10
   4   2 -10  544.05   18.10
  -4   2  10  536.45   23.40
  -4   2  10  560.94   20.80
   4  -2  10  547.15   21.00
   4  -2  10  570.84   22.60
   4  -2  10  541.15   21.20
  -4   2  10  579.24   21.10
   4   2 -10  520.15   19.40
  -4  -2  10  560.14   23.10
  -4   2 -10  538.45   20.80
  -4   2 -10  536.05   18.70
   4   2  10  564.04   21.10
  -4  -2  10  576.94   21.70
   4  -2 -10  529.85   18.40
  -4  -2  10  561.44   20.70
  -4   2 -10  512.55   19.60
   4  -2 -10  529.55   19.30
   4   2  10  576.84   20.80
  -4   3  10  214.98   11.40
  -4   3  10  225.48   10.50
   4  -3  10  198.98   11.00
   4   3 -10  209.08   10.10
   4  -3  10  224.38   11.10
   4   3 -10  206.08    8.70
  -4  -3 -10  202.98   10.50
   4  -3  10  213.78   12.00
  -4   3  10  198.38   10.60
  -4  -3  10  216.18   12.40
   4  -3 -10  200.08    8.90
   4   3  10  203.68   11.00
  -4   3 -10  195.18    9.00
  -4  -3  10  226.98   10.60
  -4  -3  10  203.58   11.30
  -4   3 -10  209.98   10.20
   4  -3 -10  198.58    9.40
  -4   4  10  146.99   10.00
   4  -4  10  151.18   10.20
  -4  -4 -10  149.99    9.30
   4  -4  10  149.59    9.40
   4   4 -10  166.28    9.60
  -4   4  10  145.09    8.40
   4   4 -10  160.48    8.00
  -4   4  10  147.59    9.10
   4  -4  10  145.19    9.60
  -4  -4  10  153.88   10.00
   4  -4 -10  157.88    8.20
  -4  -4  10  152.88   10.70
  -4  -4  10  145.29    8.60
  -4   4 -10  159.78    8.00
   4  -4 -10  135.79    8.10
  -4   4 -10  149.09    9.10
   4   4  10  162.38    9.70
   4   5 -10  485.85   20.60
  -4   5  10  525.75   21.50
   4   5 -10  477.35   18.60
   4  -5  10  507.35   21.40
   4  -5  10  502.35   20.10
  -4   5  10  489.85   19.20
   4  -5  10  508.35   20.50
  -4  -5 -10  456.55   19.70
   4   5  10  496.05   19.80
   4  -5 -10  474.65   18.90
  -4   5 -10  480.15   18.60
  -4  -5  10  484.15   21.50
   4  -5 -10  496.85   19.20
   4   5  10  523.45   21.20
  -4  -5  10  506.45   20.90
  -4   5 -10  500.25   20.20
  -4  -6 -10   29.10    4.40
   4  -6  10   30.60    5.90
   4   6 -10   34.60    6.50
  -4   6  10   42.80    5.50
  -4   6  10   32.40    6.70
   4   6 -10   38.80    5.60
   4  -6  10   38.40    6.00
  -4  -6 -10   37.10    6.20
  -4  -6  10   43.40    7.70
   4  -6 -10   27.80    5.10
  -4   6 -10   32.80    5.80
   4   6  10   28.70    6.30
  -4   6 -10   36.90    5.20
  -4  -6  10   28.50    6.00
   4   6  10   25.00    5.00
   4  -6 -10   38.00    5.60
   4  -7  10   31.10    6.80
   4   7 -10   29.10    6.70
  -4  -7 -10   29.50    5.10
  -4  -7 -10   29.30    4.20
  -4   7  10   35.90    7.40
  -4   7  10   25.50    4.90
  -4  -7 -10   27.20    6.00
   4  -7 -10   30.60    5.70
  -4  -7  10   38.10    7.80
   4  -7 -10   21.20    5.50
  -4  -7  10   30.30    6.50
   4  -7 -10   23.60    3.90
  -4   7 -10   31.40    6.50
   4   7  10   31.10    7.00
  -4  -8 -10  110.79    9.30
   4   8 -10  120.59   11.60
  -4  -8 -10  118.99   10.40
  -4  -8 -10  109.09    7.70
  -4   8  10  131.79   12.40
  -4  -8  10  125.09   10.70
   4  -8 -10  135.39   11.00
   4  -8 -10  119.79    8.00
   4  -8 -10  125.19    9.80
  -4   8 -10  124.49   10.90
   4   8  10  112.99   11.70
  -4  -9 -10   31.50    7.30
   4   9 -10   41.00    8.70
  -4  -9 -10   47.80    6.00
  -4   9  10   43.90    9.10
  -4  -9 -10   41.70    7.00
  -4  -9 -10   46.30    8.00
   4  -9 -10   43.00    7.50
   4  -9 -10   42.40    6.20
  -4   9 -10   33.70    7.50
   4   9  10   44.30    9.10
  -4   9 -10   37.80    7.80
   4  -9 -10   51.19    8.50
  -4 -10 -10  111.29   12.00
  -4 -10 -10   95.29    8.70
  -4  10  10   95.39   13.00
  -4 -10 -10   84.29   10.40
   4  10 -10  110.29   12.80
  -4 -10 -10   90.99   10.30
   4  10  10   95.29   12.60
  -4  10 -10  102.89   12.00
   4 -10 -10   91.89    8.70
  -4  10 -10   98.39   11.80
   4 -10 -10   92.69   10.30
   4 -10 -10   83.79   11.00
  -4   0  11   82.39    8.60
  -4   0  11   72.19    6.70
   4   0  11   80.29    7.00
   4   0  11   73.89    7.30
  -4   0  11   70.09    7.10
  -4   1  11  681.53   25.00
  -4   1  11  671.93   24.80
   4  -1  11  698.43   25.80
  -4   1  11  686.73   27.60
   4  -1  11  675.73   25.60
  -4  -1  11  654.33   27.20
  -4   1 -11  634.64   23.50
   4   1  11  678.43   25.70
  -4  -1  11  651.73   25.10
   4   1  11  700.63   25.70
  -4  -1  11  693.03   24.90
  -4   1 -11  648.44   22.80
   4   2 -11   65.39    5.40
   4  -2  11   54.89    6.60
  -4   2  11   53.89    8.50
  -4   2  11   55.49    6.30
  -4   2  11   48.20    5.80
   4  -2  11   58.89    8.10
   4  -2  11   55.39    6.80
   4   2 -11   54.39    4.10
  -4  -2  11   59.79    6.40
   4  -2 -11   56.69    5.00
   4   2  11   55.09    6.10
  -4   2 -11   54.79    5.20
  -4  -2  11   56.69    6.80
   4   2  11   56.59    6.70
  -4   2 -11   51.69    4.40
  -4   2 -11   52.19    4.30
  -4   2 -11   50.29    6.00
  -4  -2  11   65.99    8.60
   4  -3  11  134.29    9.30
   4  -3  11  134.19   10.20
   4  -3  11  118.79    9.10
   4   3 -11  138.39    8.40
  -4   3  11  132.29    9.00
  -4  -3 -11  133.99    8.70
   4   3 -11  132.99    6.90
  -4   3  11  124.89    8.40
   4  -3 -11  143.49    7.80
  -4  -3  11  132.09    8.60
  -4   3 -11  139.69    7.30
  -4  -3  11  136.89   10.50
  -4   3 -11  131.79    8.20
   4   3  11  126.99    9.10
  -4  -3  11  135.49    9.60
   4  -3 -11  135.09    7.60
   4   4 -11  213.28    9.90
   4  -4  11  222.48   12.20
  -4   4  11  217.38   10.80
  -4   4  11  225.58   11.60
  -4   4  11  203.28   12.40
   4  -4  11  222.28   12.90
   4  -4  11  216.88   11.90
  -4  -4 -11  203.28   11.50
   4   4 -11  205.28   11.30
   4  -4 -11  205.38    9.90
   4  -4 -11  208.48   10.50
  -4  -4  11  215.88   13.30
  -4  -4  11  232.18   12.60
   4   4  11  220.08   11.90
  -4   4 -11  206.38   11.20
  -4  -4  11  215.88   11.00
  -4   4 -11  209.08   10.00
   4  -5  11   95.79    8.70
   4  -5  11   95.59    8.60
   4   5 -11  101.09    8.70
   4   5 -11   83.39    7.00
  -4  -5 -11   91.49    8.30
  -4   5  11   83.39    9.20
  -4   5  11   84.49    7.60
   4  -5 -11  100.59    7.50
   4  -5 -11   95.39    7.50
  -4   5 -11   81.49    6.90
  -4  -5  11   69.49    8.30
   4   5  11   63.59    7.40
  -4  -5  11   97.59    9.50
  -4   5 -11   95.29    8.30
  -4  -6 -11   16.90    5.10
   4  -6  11   12.70    5.00
   4   6 -11   13.80    4.40
   4  -6  11   11.40    5.00
  -4   6  11   11.90    5.60
   4   6 -11   16.30    5.60
  -4   6  11   11.20    4.30
  -4  -6  11   16.30    6.30
   4  -6 -11   15.30    4.60
  -4   6 -11   16.30    5.10
  -4   6 -11   11.20    4.10
   4  -6 -11   10.00    4.50
  -4  -6  11   13.50    5.30
   4   6  11   19.90    5.90
   4   6  11   12.20    4.60
  -4   7  11   49.40    6.20
  -4  -7 -11   38.10    4.50
  -4  -7 -11   50.79    7.20
   4   7 -11   37.60    7.20
   4  -7  11   38.20    8.40
  -4   7  11   55.79    8.70
   4  -7 -11   45.40    6.60
  -4   7 -11   60.19    8.10
   4  -7 -11   59.69    7.00
   4   7  11   48.40    8.00
  -4  -7  11   53.79    8.80
  -4  -7  11   44.00    7.50
  -4  -8 -11  166.68   11.90
   4   8 -11  150.28   12.60
  -4  -8 -11  140.59   11.60
  -4  -8 -11  136.59    8.50
  -4   8  11  154.68   13.60
  -4   8 -11  143.39   12.00
   4   8  11  157.08   13.50
  -4  -8  11  168.88   12.50
   4  -8 -11  159.18   11.70
   4  -8 -11  150.58   11.00
   4  -8 -11  162.78    8.90
  -4  -9 -11  101.89   11.10
   4   9 -11  103.29   12.30
  -4   9  11  112.19   13.30
  -4  -9 -11  101.49   10.70
  -4  -9 -11   95.69    8.20
   4  -9 -11  105.29   10.50
  -4   9 -11  106.49   11.80
   4  -9 -11  111.59   11.20
   4  -9 -11   87.69    8.30
   4   9  11  113.39   12.90
  -4   9 -11   91.59   11.10
  -4   0  12   70.09    7.30
  -4   0  12   62.59    7.00
   4   0  12   66.59    7.60
   4   0  12   64.79    7.10
  -4   0  12   85.79   10.60
  -4   1  12  376.86   16.80
   4  -1  12  383.46   17.10
  -4   1  12  394.16   17.00
   4  -1  12  391.96   17.40
  -4   1  12  382.46   19.40
  -4  -1  12  381.76   19.30
   4   1  12  394.36   17.30
   4   1  12  388.46   17.00
  -4  -1  12  407.36   17.60
  -4  -1  12  389.06   16.80
  -4   2  12  199.88   13.70
   4  -2  12  211.68   13.30
  -4   2  12  216.48   11.40
  -4   2  12  218.68   11.50
   4  -2  12  210.98   12.00
   4  -2  12  211.98   12.00
   4   2 -12  198.58    9.80
  -4  -2  12  205.18   13.30
   4   2  12  216.88   11.40
  -4  -2  12  207.58   12.00
  -4   2 -12  189.68    8.60
   4  -2 -12  188.28    9.70
   4   2  12  217.88   12.10
  -4   2 -12  192.28   10.80
  -4   2 -12  188.48    9.70
  -4   2 -12  200.98    8.80
  -4  -2  12  195.58   11.20
  -4   3  12  320.47   14.40
   4  -3  12  301.97   15.10
  -4   3  12  319.57   14.80
   4   3 -12  327.77   14.00
   4  -3  12  311.67   16.50
   4  -3  12  313.47   15.40
   4   3 -12  326.47   12.30
  -4  -3 -12  326.17   14.60
  -4   3 -12  314.97   13.90
  -4   3 -12  334.07   12.80
   4  -3 -12  301.47   13.20
   4   3  12  303.97   14.20
  -4  -3  12  306.87   14.40
  -4  -3  12  292.57   15.40
   4   3  12  299.77   15.10
  -4  -3  12  287.17   16.70
   4   4 -12  280.07   11.90
   4   4 -12  284.87   13.70
   4  -4  12  282.17   15.60
  -4   4  12  261.47   14.60
  -4   4  12  255.27   13.40
  -4  -4 -12  278.47   13.80
   4  -4  12  272.37   14.50
  -4   4  12  278.37   12.90
   4  -4  12  273.27   14.30
  -4   4 -12  278.87   13.40
  -4  -4  12  260.57   14.60
   4   4  12  245.88   13.80
   4  -4 -12  282.87   12.80
  -4  -4  12  263.67   15.60
  -4  -4  12  265.67   13.10
  -4   4 -12  262.57   11.70
   4   5 -12   33.90    6.10
  -4  -5 -12   38.90    6.50
   4  -5  12   43.10    7.00
  -4   5  12   39.00    5.90
  -4   5  12   41.70    7.30
   4  -5  12   44.50    7.00
   4   5 -12   45.00    5.70
  -4   5 -12   45.60    6.60
  -4  -5  12   38.70    6.90
  -4  -5  12   39.30    7.80
   4  -5 -12   38.00    5.70
   4   5  12   40.60    6.50
  -4   5 -12   38.70    5.20
  -4   6  12   49.70    8.30
   4   6 -12   31.90    6.80
   4  -6  12   46.40    7.40
  -4   6  12   45.90    6.40
   4  -6  12   41.60    7.20
   4   6 -12   40.90    5.90
  -4  -6 -12   49.40    7.00
  -4  -6  12   33.60    7.10
  -4   6 -12   43.30    6.90
   4   6  12   39.00    6.20
   4  -6 -12   41.10    6.10
  -4  -6  12   45.10    8.50
  -4   6 -12   43.20    5.80
   4   7 -12   27.10    7.00
   4  -7  12   27.40    6.80
  -4  -7 -12   41.50    7.20
  -4   7  12   32.30    5.80
  -4   7  12   41.90    7.90
  -4  -7  12   21.60    6.80
   4   7  12   31.70    7.40
   4  -7 -12   48.30    8.20
   4  -7 -12   34.20    6.10
  -4   7 -12   29.70    6.60
  -4   8  12   16.40    7.50
   4   8 -12    8.20    6.20
  -4  -8 -12   19.50    6.60
  -4  -8 -12   11.00    4.40
   4   8  12    2.40    6.50
   4  -8 -12   13.30    5.90
  -4  -8  12    9.20    6.00
  -4   8 -12    9.00    5.60
   4  -8 -12   18.40    6.10
  -4   9  12  139.19   14.60
  -4  -9 -12  149.49    9.70
   4   9 -12  164.68   14.50
  -4  -9 -12  148.79   12.70
   4  -9 -12  155.48    9.90
   4  -9 -12  187.28   12.70
   4   9  12  150.88   14.40
  -4   9 -12  151.08   13.50
  -4   9 -12  132.39   12.80
   4  -9 -12  162.58   12.90
   4   0  13  305.97   15.40
  -4   0  13  312.07   15.20
  -4   0  13  296.27   14.60
   4   0  13  318.17   15.20
  -4   0  13  295.87   17.20
   4  -1  13   74.99    8.30
  -4   1  13   77.69    8.00
   4  -1  13   81.99    8.40
  -4   1  13   73.59    9.50
  -4   1  13   76.99    8.00
  -4  -1  13   84.59    8.80
   4   1  13   85.49    8.60
  -4  -1  13   94.09    8.20
   4   1  13   84.39    8.10
  -4  -1  13   86.99    9.80
   4  -2  13  906.91   33.20
  -4   2  13  889.81   32.40
  -4   2  13  850.51   35.70
   4   2 -13  875.91   30.60
   4  -2  13  910.91   33.10
  -4   2  13  911.11   32.70
   4   2  13  900.61   33.00
  -4   2 -13  885.71   29.40
   4  -2 -13  853.91   30.70
  -4  -2  13  890.91   33.40
   4   2  13  894.71   32.40
  -4   2 -13  892.81   30.80
  -4  -2  13  875.51   35.60
  -4  -2  13  918.41   32.60
  -4  -3 -13  203.78   11.70
   4  -3  13  217.38   13.10
  -4   3  13  219.68   11.90
   4   3 -13  204.78   11.30
  -4   3  13  230.38   12.40
   4  -3  13  222.98   13.10
   4  -3  13  233.18   14.50
   4   3 -13  206.88    9.60
   4   3  13  209.78   12.70
  -4   3 -13  205.38    9.80
   4  -3 -13  208.28   10.80
  -4  -3  13  203.38   12.90
  -4  -3  13  197.48   14.00
  -4  -3  13  220.38   12.10
  -4   3 -13  199.98   10.90
   4   3  13  228.98   12.10
   4  -4  13  120.49   11.10
  -4   4  13  110.99    8.70
   4  -4  13  119.89   10.40
  -4  -4 -13  112.19    9.20
   4   4 -13  117.29    9.20
   4  -4  13  121.19   10.10
   4   4 -13  116.09    7.60
  -4   4  13  107.39    9.20
  -4   4 -13  125.69    9.10
  -4  -4  13  113.99    9.10
  -4  -4  13  107.69   10.20
   4   4  13  115.79    9.80
  -4  -4  13  110.19   11.00
  -4   4 -13  115.09    7.60
   4  -4 -13  118.89    8.30
   4  -5  13   92.99    9.90
   4   5 -13   97.49    9.20
   4   5 -13   98.39    7.70
  -4   5  13   86.99    8.50
   4  -5  13   94.79   10.00
  -4  -5 -13   85.69    8.90
  -4   5  13   96.69   10.00
  -4   5 -13   86.19    7.30
  -4   5 -13   86.89    8.70
  -4  -5  13   91.49   10.20
  -4  -5  13   93.99   13.80
   4  -5 -13   81.39    7.90
   4   5  13   90.59    9.20
   4   6 -13   22.40    5.20
  -4   6  13   27.70    7.00
   4   6 -13   27.00    6.30
   4  -6  13   27.50    6.50
  -4   6  13   25.50    5.60
   4  -6  13   22.90    6.50
  -4  -6 -13   29.40    6.50
   4   6  13   21.00    5.60
   4  -6 -13   32.90    6.00
  -4   6 -13   23.30    6.10
  -4  -6  13   16.00    6.30
  -4   6 -13   27.50    5.20
  -4   7  13   50.39    9.40
   4  -7  13   40.60    8.10
  -4   7  13   41.30    6.60
   4   7 -13   43.90    8.30
  -4  -7 -13   44.70    7.70
   4  -7 -13   55.99    7.60
  -4  -7  13   44.80    8.30
  -4   7 -13   45.50    7.70
  -4   8  13  276.67   15.00
  -4   8  13  274.47   18.30
  -4  -8 -13  277.47   16.20
   4   8 -13  274.47   17.30
  -4  -8 -13  258.17   12.10
  -4  -8  13  293.37   17.30
  -4   8 -13  272.57   17.10
   4  -8 -13  303.37   15.90
   4   8  13  274.17   18.20
  -4   8 -13  288.07   17.20
  -4   0  14  725.13   27.30
   4   0  14  708.33   28.10
  -4   0  14  673.63   30.20
   4   0  14  712.93   27.80
  -4   0  14  689.73   27.50
  -4   1  14  148.69   10.50
  -4   1  14  152.38   10.70
   4  -1  14  155.08   11.30
   4  -1  14  155.58   11.00
  -4   1  14  130.99   12.20
  -4  -1  14  140.09   10.30
   4   1  14  154.48   10.80
  -4  -1  14  132.59   12.20
   4   1  14  134.49   11.00
  -4  -1  14  149.49   11.00
  -4   2  14  201.08   12.20
   4  -2  14  225.28   13.50
   4  -2  14  210.68   13.00
  -4   2  14  221.98   12.70
   4   2 -14  203.28   10.60
  -4  -2  14  202.98   14.80
   4   2  14  209.78   12.30
  -4   2 -14  212.68   10.70
  -4   2 -14  196.58    9.40
  -4  -2  14  223.08   13.30
  -4  -2  14  217.38   12.50
   4  -2 -14  191.18   10.50
   4   2  14  202.08   12.90
  -4   3  14  141.79   10.20
   4  -3  14  135.19   11.10
   4  -3  14  125.09   11.10
   4   3 -14  132.89    7.70
  -4  -3 -14  147.99   10.20
   4   3 -14  144.69    9.50
   4  -3  14  148.59   12.30
  -4   3  14  153.78   10.70
   4  -3 -14  139.79    9.00
   4   3  14  134.99   11.10
  -4  -3  14  121.99   10.00
  -4   3 -14  140.59    8.10
   4   3  14  135.59   10.00
  -4  -3  14  125.09   12.80
  -4   3 -14  152.78    9.40
  -4  -3  14  123.19   11.00
  -4   4  14   46.50    7.10
  -4  -4 -14   53.49    7.60
   4  -4  14   56.39    8.10
   4  -4  14   55.49    9.40
   4   4 -14   47.40    6.80
   4  -4  14   61.79    8.50
  -4   4  14   65.99    7.00
   4   4 -14   50.09    5.60
  -4  -4  14   49.30    7.10
   4   4  14   47.90    7.60
   4  -4 -14   53.09    6.50
  -4  -4  14   47.10    8.00
  -4   4 -14   46.80    5.50
  -4   4 -14   48.90    6.60
  -4  -5 -14  132.39   10.40
   4  -5  14  121.29   11.10
   4   5 -14  121.79    8.60
   4  -5  14  116.09   11.20
  -4   5  14  108.49    9.70
   4   5 -14  113.59   10.30
   4  -5 -14  119.09    9.30
   4   5  14  111.99   10.60
  -4  -5  14  108.19   10.80
  -4   5 -14  101.99    9.60
  -4   5 -14  107.99    8.20
  -4  -6 -14   14.90    5.90
  -4   6  14   19.10    5.50
   4  -6  14   23.80    6.90
   4   6 -14   21.30    5.50
   4  -6  14   17.60    6.70
  -4   6  14   18.90    6.80
   4   6 -14   15.00    5.70
   4  -6 -14   17.40    5.50
  -4  -6  14   10.70    6.00
  -4   6 -14   15.70    4.80
   4   6  14   15.10    5.80
  -4   6 -14   17.60    5.80
   4   7 -14   24.00    7.10
  -4   7  14   20.90    7.50
  -4  -7 -14   26.50    7.10
   4  -7  14   22.40    7.10
  -4   7  14   19.10    5.70
   4  -7 -14   21.40    6.20
  -4   7 -14   18.90    6.30
  -4  -7  14   12.80    6.60
  -4   8  14   37.30    9.30
  -4   8  14   40.40    7.20
   4   8 -14   49.40    9.60
  -4  -8 -14   44.30    8.30
  -4   8 -14   41.80    8.50
  -4  -8  14   53.49    9.50
  -4   8 -14   37.70    8.20
   4  -8 -14   58.39    8.70
   4   0  15   59.79    8.20
  -4   0  15   56.89    7.60
   4   0  15   56.79    7.80
  -4   0  15   48.60    7.20
  -4   1  15  427.86   20.00
   4  -1  15  474.75   21.10
   4  -1  15  451.95   20.50
  -4   1  15  438.86   20.20
  -4  -1  15  465.75   20.40
  -4  -1  15  465.95   20.90
   4   1  15  429.36   20.10
   4   1  15  441.36   20.70
   4  -2  15  176.48   12.30
  -4   2  15  181.58   11.70
   4  -2  15  174.98   12.70
  -4   2  15  164.98   11.70
  -4   2 -15  157.78    8.50
  -4  -2  15  191.48   12.90
  -4  -2  15  173.98   12.00
   4  -2 -15  159.98   10.10
   4   2  15  166.28   11.50
   4   2  15  177.48   12.60
   4   3 -15  108.49    9.20
   4  -3  15  125.79   11.50
   4   3 -15  125.09    7.70
  -4   3  15  126.39   10.60
  -4  -3 -15  121.79   10.00
  -4   3  15  128.79   10.10
   4  -3  15  122.29   11.20
  -4   3 -15  130.59    9.40
  -4  -3  15  129.49   10.70
  -4  -3  15  122.79   11.10
   4   3  15  115.49   11.00
   4   3  15  126.89   10.10
   4  -3 -15  128.29    9.00
  -4   3 -15  120.99    7.80
  -4   4  15  137.79   11.20
   4  -4  15  153.68   12.40
  -4   4  15  149.88   10.50
   4   4 -15  166.08    9.40
   4  -4  15  157.58   12.50
   4   4 -15  169.08   11.30
  -4  -4 -15  162.98   11.60
   4  -4 -15  160.68   10.40
  -4   4 -15  163.48   10.90
  -4  -4  15  150.28   11.70
  -4  -4  15  145.79   12.30
   4   4  15  148.09   12.10
  -4   4 -15  169.18    9.40
  -4   5  15   27.10    6.50
   4  -5  15   23.00    6.80
   4   5 -15   36.70    7.20
   4  -5  15   25.90    7.20
  -4  -5 -15   36.80    7.20
   4   5 -15   31.40    5.40
  -4   5 -15   29.20    6.30
  -4  -5  15   20.90    6.90
  -4   5 -15   28.60    5.50
   4   5  15   25.30    6.80
   4  -5 -15   21.60    5.70
  -4   6  15   23.10    6.10
  -4  -6 -15   27.20    7.10
   4   6 -15   31.80    6.20
   4  -6  15   24.10    7.60
   4  -6  15   16.90    6.90
   4   6 -15   23.90    6.90
   4   6  15   24.90    6.70
   4  -6 -15   22.10    6.00
  -4  -6  15   22.10    7.50
  -4   6 -15   22.50    6.50
  -4   6 -15   26.00    5.50
  -4  -7 -15   70.39    9.80
  -4   7  15   76.19    8.70
   4  -7  15   81.79   10.80
   4   7 -15   64.09    9.80
  -4   7  15   64.49   10.70
   4  -7 -15   73.99    9.00
  -4  -7  15   64.29   10.40
  -4   7 -15   56.39    9.10
  -4   7 -15   64.79    9.10
  -4   0  16  217.58   13.50
   4   0  16  194.88   13.00
  -4   0  16  190.18   13.30
   4   0  16  187.58   13.40
   4  -1  16  102.29   11.00
  -4   1  16  102.69   10.50
   4  -1  16  114.59   10.50
  -4   1  16   97.89   10.00
   4   1  16  105.59   10.30
  -4  -1  16  132.99   11.20
  -4  -1  16  101.49   10.20
   4   1  16  114.39   11.50
   4  -2  16  360.76   19.10
  -4   2  16  379.26   18.60
   4  -2  16  376.96   19.00
  -4   2  16  372.06   18.30
  -4  -2  16  380.26   19.30
   4   2  16  371.36   18.30
  -4  -2  16  394.46   18.80
   4   2  16  374.06   19.10
  -4   2 -16  356.36   14.60
   4   3 -16   30.80    4.80
   4  -3  16   22.40    6.80
   4  -3  16   33.80    7.70
  -4   3  16   23.30    6.50
  -4  -3 -16   28.30    6.50
  -4   3  16   28.50    6.20
  -4  -3  16   28.30    6.90
  -4   3 -16   27.70    4.80
  -4   3 -16   23.40    5.60
   4   3  16   30.30    6.20
   4   3  16   20.40    6.70
  -4  -3  16   20.60    6.60
   4   4 -16  101.39    7.70
   4   4 -16   75.39    8.70
   4  -4  16   68.69    9.60
   4  -4  16   57.99    9.10
  -4  -4 -16   90.69    9.80
  -4   4  16   72.69    8.90
  -4   4 -16   91.09    9.00
   4   4  16   67.99    9.20
  -4  -4  16   57.09    9.10
  -4   4 -16   82.69    7.30
  -4  -4  16   67.99    8.90
   4   5 -16   52.69    6.90
  -4  -5 -16   55.99    8.60
   4  -5  16   43.20    8.70
   4   5 -16   49.80    7.80
   4  -5  16   36.30    8.30
  -4   5  16   40.80    7.50
  -4  -5  16   43.10    8.70
  -4   5 -16   58.89    7.00
  -4   5 -16   54.79    8.10
   4   5  16   38.00    7.70
   4  -6  16  122.79   12.60
   4   6 -16  117.19    9.80
   4   6 -16   78.79   10.30
  -4   6  16  100.09   10.50
  -4  -6 -16   95.59   10.70
   4  -6  16  108.79   12.10
  -4  -6  16   92.09   11.30
   4   6  16   86.69   10.20
  -4   6 -16   97.59    9.00
  -4   6 -16  102.29   11.10
   4  -7  16   78.09   11.10
  -4  -7 -16   57.69    9.60
  -4   7  16   86.19    9.50
  -4  -7  16   85.69   11.60
   4   0  17  871.21   34.90
   4   0  17  869.31   34.20
  -4   0  17  860.51   33.80
  -4   0  17  854.31   33.80
  -4   1  17   88.29    9.80
   4  -1  17   83.19   10.30
   4  -1  17   77.79    9.90
  -4   1  17   79.99    9.90
   4   1  17   87.99   10.50
   4   1  17   77.79    9.50
  -4  -1  17   86.49   10.20
  -4  -1  17   90.79   10.10
   4  -2  17   32.30    7.50
  -4   2  17   26.90    6.80
   4  -2  17   30.30    7.90
  -4   2  17   25.00    6.60
   4   2  17   28.00    7.30
   4   2  17   23.60    6.50
  -4  -2  17   36.00    7.60
  -4  -2  17   33.40    7.50
  -4   3  17  105.09   11.00
  -4   3  17  119.79   10.70
   4  -3  17  129.39   13.10
   4  -3  17  115.59   11.80
   4   3 -17  118.19    8.10
  -4  -3 -17  115.19   10.60
   4   3  17  121.09   10.80
  -4  -3  17  117.09   11.40
  -4  -3  17  116.79   11.90
   4   3  17  128.19   12.20
  -4   3 -17  122.49    8.20
  -4   4  17   41.10    8.10
  -4  -4 -17   56.29    8.60
   4  -4  17   51.59    9.10
   4   4 -17   57.89    6.90
   4  -4  17   62.09    9.90
  -4   4 -17   55.39    6.60
  -4   4 -17   44.40    7.30
  -4  -4  17   57.19    9.70
   4   4  17   42.70    8.70
  -4   4 -17   37.60    6.90
  -4  -4  17   62.49    9.20
   4   5 -17   70.29    7.80
  -4   5  17   71.29    9.30
   4   5 -17   63.69    8.90
   4  -5  17   76.59   10.80
   4  -5  17   74.29   10.80
  -4  -5 -17   59.09    9.00
  -4  -5  17   59.09    9.90
  -4   5 -17   71.59    9.10
  -4   5 -17   61.09    7.10
  -4   5 -17   69.59    9.10
   4   5  17   52.29    8.80
  -4  -6 -17  110.79   11.80
   4  -6  17  130.69   13.80
   4  -6  17  131.59   14.40
   4   6 -17  105.89    9.90
  -4   6  17  107.99   10.90
   4   6 -17   98.69   11.40
   4   6  17  109.09   11.50
  -4   6 -17  105.59    9.50
  -4  -6  17  101.09   12.30
  -4   6 -17   91.99   11.10
  -4   6 -17   92.69   10.60
   4   0  18   43.10    8.40
   4   0  18   49.10    9.20
  -4   0  18   47.80    8.50
  -4   0  18   45.00    8.40
  -4   1  18  377.56   19.90
  -4   1  18  392.86   20.00
   4  -1  18  376.36   20.80
   4  -1  18  395.66   20.70
  -4  -1  18  404.66   20.60
   4   1  18  417.46   20.70
   4   1  18  398.06   21.00
  -4  -1  18  371.86   19.70
  -4   2  18   62.99    8.90
   4  -2  18   60.29   10.00
  -4   2  18   61.19    9.20
   4  -2  18   74.89   10.20
  -4  -2  18   57.59    9.20
  -4  -2  18   54.29    9.40
   4   2  18   59.59    9.50
   4   2  18   61.99    8.70
  -4   2 -18   71.89    6.40
   4   3 -18  135.99    8.90
   4  -3  18  129.99   13.00
  -4   3  18  137.59   11.40
   4  -3  18  138.99   13.30
  -4  -3 -18  132.69   11.60
  -4   3  18  128.29   12.20
   4   3  18  128.49   13.20
  -4   3 -18  132.89    8.90
  -4  -3  18  139.89   13.00
  -4  -3  18  118.69   11.90
   4   3  18  150.58   11.80
  -4  -4 -18  104.89   11.30
   4  -4  18  100.59   12.20
   4   4 -18  107.09    8.90
  -4   4  18  101.29   11.20
   4  -4  18   95.19   12.00
  -4   4 -18  108.39    8.80
   4   4  18  100.79   11.90
  -4  -4  18  101.39   12.60
  -4  -4  18  116.49   12.00
  -4   5  18    3.70    6.20
   4  -5  18    4.00    6.80
  -4  -5 -18   -0.20    6.10
   4  -5  18    1.70    6.70
   4   5 -18    8.40    5.10
  -4   5 -18    5.90    6.00
  -4   5 -18    2.50    5.40
  -4  -5  18   -7.50    6.20
  -4   5 -18    6.90    4.70
   4   5  18    8.40    6.60
  -4   0  19  260.57   16.70
   4   0  19  274.47   17.30
   4   0  19  254.57   17.40
  -4   0  19  258.97   16.70
  -4   1  19  181.88   14.00
   4  -1  19  170.88   14.70
   4  -1  19  172.08   14.30
  -4   1  19  161.88   13.70
   4   1  19  179.18   14.70
  -4  -1  19  194.68   14.80
  -4  -1  19  200.28   14.60
   4   1  19  160.18   13.80
  -4   2  19  114.49   12.20
   4  -2  19  114.89   12.90
   4  -2  19  111.89   12.30
  -4   2  19  104.79   11.10
   4   2  19   88.49   11.60
  -4  -2  19  114.49   12.10
   4   2  19  122.89   12.20
  -4  -2  19  110.49   12.60
  -4   2 -19  114.59    8.30
  -4   3  19   68.09    9.20
  -4   3  19   61.29    9.70
  -4  -3 -19   69.49    9.60
   4  -3  19   64.09   10.70
   4   3 -19   83.59    7.60
   4  -3  19   63.49   10.20
   4   3  19   49.70    9.70
  -4   3 -19   68.29    7.20
   4   3  19   59.59    9.00
  -4  -3  19   68.39   11.10
  -4  -3  19   72.49   10.50
   4   0  20  138.79   14.20
  -4   0  20  139.49   13.30
  -4   0  20  158.98   14.20
   4   0  20  138.89   14.30
  -5   0   0   13.70    2.20
   5  -1   0   94.89    4.30
   5  -1   0   91.49    4.30
   5   1   0   98.89    4.50
  -5   1   0   96.09    5.10
   5  -1   0  102.19    4.90
   5   1   0  100.19    4.60
  -5   1   0  100.09    4.50
  -5  -1   0  102.49    4.60
   5  -2   0 5151.68  156.18
  -5   2   0 5214.38  159.48
  -5  -2   0 5253.57  159.68
   5  -2   0 5123.49  155.58
   5  -2   0 5206.08  155.48
  -5   2   0 5276.47  160.38
   5   2   0 5049.19  155.78
   5   2   0 5040.30  155.68
   5   3   0  106.99    6.00
  -5   3   0  109.79    6.50
   5  -3   0  101.09    4.60
  -5  -3   0  100.09    5.40
   5   3   0   94.09    4.60
   5  -3   0   93.29    5.30
  -5  -3   0  104.99    4.80
   5  -3   0  108.59    6.20
  -5  -3   0   94.49    4.70
  -5   3   0  104.49    5.30
   5   3   0  100.69    5.60
   5  -3   0  104.49    5.30
  -5   4   0 4193.48  129.69
  -5  -4   0 4280.67  128.89
   5  -4   0 4251.67  127.89
   5  -4   0 4114.49  129.09
   5   4   0 4236.28  128.09
   5  -4   0 4091.69  128.79
   5   4   0 4228.68  129.19
  -5  -4   0 4144.19  128.99
   5  -4   0 4244.58  130.09
   5   4   0 4160.48  129.79
  -5  -4   0 4257.17  129.99
   5   5   0  776.92   26.30
  -5  -5   0  788.92   27.60
   5   5   0  814.52   27.70
   5   5   0  783.92   28.20
   5  -5   0  765.52   27.00
  -5  -5   0  795.22   26.40
   5  -5   0  803.82   25.90
   5  -5   0  766.32   27.40
  -5   5   0  812.12   27.30
  -5  -5   0  787.92   26.60
   5   6   0  674.13   23.50
   5  -6   0  655.13   24.60
  -5  -6   0  681.73   23.40
  -5  -6   0  674.73   23.70
  -5   6   0  689.03   24.40
   5   6   0  675.43   25.60
   5  -6   0  665.33   24.20
   5  -6   0  688.63   23.00
  -5  -6   0  664.73   24.70
   5   6   0  658.73   24.70
   5   7   0  422.36   17.60
   5  -7   0  410.76   17.60
  -5  -7   0  402.76   16.10
  -5   7   0  410.76   16.80
   5   7   0  398.06   16.30
  -5  -7   0  415.76   17.50
   5  -7   0  412.26   15.80
   5  -7   0  390.96   16.90
  -5   7   0  390.56   17.00
  -5  -7   0  410.76   15.80
  -5  -8   0   27.50    5.60
  -5   8   0   35.40    5.60
   5  -8   0   39.50    6.70
   5   8   0   41.30    5.80
   5   8   0   26.80    5.60
  -5   8   0   29.30    5.80
   5  -8   0   26.40    5.30
  -5  -8   0   31.80    5.30
   5   9   0  198.28   12.40
  -5  -9   0  214.58   13.10
   5   9   0  218.08   12.90
  -5   9   0  227.28   12.40
   5  -9   0  225.58   13.70
   5  -9   0  209.78   12.50
  -5   9   0  195.18   12.80
  -5 -10   0   67.19    9.10
   5 -10   0   63.09    9.30
   5  10   0   61.19    8.30
  -5  10   0   65.39    9.20
   5 -10   0   66.39    8.60
   5  11   0    9.00    7.40
  -5 -11   0   13.60    6.70
   5 -11   0    8.10    6.60
   5 -11   0   10.90    5.70
  -5  11   0    7.40    6.70
  -5   0  -1   12.80    2.30
  -5   1   1  766.82   24.00
   5   1  -1  718.73   23.60
  -5   1   1  794.92   24.10
   5   1  -1  723.93   23.60
   5  -1   1  755.92   23.50
  -5  -1  -1  730.53   24.10
   5  -1   1  750.62   23.40
  -5   1   1  754.62   23.80
  -5   1   1  773.52   24.60
   5  -1   1  763.62   24.10
  -5  -1   1  750.22   24.20
   5  -1  -1  699.73   23.90
   5  -1  -1  712.53   23.30
  -5   1  -1  741.63   24.80
   5  -1  -1  713.93   23.50
  -5   1  -1  738.83   24.20
   5   1   1  775.42   23.60
   5   1   1  763.42   23.70
  -5   2   1 2032.50   64.29
  -5   2   1 2036.80   63.39
  -5  -2  -1 2015.40   63.39
  -5  -2  -1 2066.09   63.69
   5  -2   1 2036.10   64.39
   5   2  -1 2085.29   63.89
   5   2  -1 2070.89   63.99
  -5  -2  -1 2144.19   63.19
   5  -2   1 2037.60   63.59
   5  -2   1 2071.89   63.69
   5  -2  -1 2104.69   63.79
   5   2   1 2014.50   63.69
   5   2   1 1999.00   63.99
   5  -2  -1 2074.19   62.99
  -5  -2   1 2005.40   63.79
  -5   2  -1 2068.59   63.79
   5  -2  -1 2094.29   64.29
  -5   2  -1 2114.09   64.69
   5  -2  -1 2084.29   63.59
  -5  -3  -1 3072.09   93.79
  -5  -3  -1 3010.90   92.89
   5  -3   1 2928.71   92.29
   5   3  -1 2961.80   92.59
  -5  -3  -1 3003.70   93.39
   5  -3   1 2983.90   92.29
  -5   3   1 3022.80   94.69
   5   3  -1 3019.60   92.89
  -5   3   1 3059.79   93.49
  -5   3  -1 3035.80   93.89
  -5  -3   1 3033.50   92.99
  -5   3  -1 3031.10   95.09
  -5  -3   1 3108.19   93.99
   5  -3  -1 2935.31   92.39
   5  -3  -1 2935.81   91.39
   5   3   1 2972.60   91.69
   5  -3  -1 3079.09   93.09
   5  -3  -1 3039.60   92.19
   5   3   1 3044.60   92.39
   5   3   1 3024.60   92.99
  -5   4   1  237.88   10.30
  -5   4   1  243.38   10.00
  -5  -4  -1  260.67   10.00
  -5  -4  -1  269.87   10.70
   5  -4   1  229.98   10.30
   5   4  -1  270.87   11.00
   5  -4   1  240.18   10.30
  -5  -4  -1  272.47    9.70
   5   4  -1  262.37   11.20
   5  -4   1  239.68    9.30
   5   4  -1  250.47    9.40
   5   4   1  234.48   11.00
  -5  -4   1  234.08    9.60
   5  -4  -1  272.07   11.40
   5   4   1  226.18    9.70
   5   4   1  244.98   10.50
   5  -4  -1  261.17    9.40
   5  -4  -1  244.58   10.10
  -5   4  -1  280.67   10.80
  -5  -4   1  231.38    9.60
  -5  -4   1  240.28   10.60
   5  -4  -1  248.78   10.60
  -5   5   1  721.43   25.10
   5   5  -1  739.53   26.90
   5   5  -1  754.22   24.80
   5  -5   1  689.83   25.80
  -5   5   1  708.63   25.50
  -5  -5  -1  737.03   24.40
  -5  -5  -1  740.53   25.60
  -5  -5  -1  725.93   24.80
   5   5  -1  763.72   26.40
   5  -5   1  711.93   25.60
   5  -5   1  741.93   24.60
   5  -5  -1  773.52   24.70
   5  -5  -1  761.22   26.30
  -5  -5   1  752.62   25.90
   5   5   1  741.73   26.00
  -5  -5   1  745.63   24.60
  -5   5  -1  737.63   25.70
  -5  -5   1  725.23   24.60
   5   5   1  728.73   25.20
   5   5   1  735.43   27.00
   5  -5  -1  752.42   27.00
   5  -5  -1  739.53   25.60
   5   6  -1  112.19    6.70
   5  -6   1  117.79    7.90
   5   6  -1  116.59    8.00
   5  -6   1  117.19    6.60
  -5   6   1  122.19    7.70
  -5   6   1  121.29    7.10
  -5  -6  -1  114.49    7.00
  -5  -6  -1  111.19    6.40
  -5  -6  -1  113.59    7.60
   5  -6   1  112.49    7.40
   5   6  -1  123.79    8.80
  -5   6  -1  117.09    7.60
  -5  -6   1  111.99    7.80
   5  -6  -1  120.99    7.50
   5   6   1  124.79    8.80
  -5  -6   1  128.99    6.90
   5  -6  -1  112.89    6.40
   5  -6  -1  114.49    7.90
   5   6   1  111.79    7.00
   5   6   1  134.09    8.10
  -5  -6   1  129.39    6.90
  -5   7   1  134.29    8.40
  -5   7   1  138.89    9.30
   5  -7   1  144.99    9.70
  -5  -7  -1  150.08    8.60
  -5  -7  -1  142.19    8.00
   5  -7   1  145.39    9.60
   5   7  -1  145.69    9.70
   5  -7   1  135.69    8.90
  -5  -7  -1  154.78    9.50
   5   7  -1  142.39    8.40
  -5   7  -1  145.29    9.10
   5  -7  -1  145.99    9.00
   5   7   1  127.09    9.00
   5  -7  -1  152.08    8.10
   5   7   1  147.49    8.80
[truncated: 1,015,773 more chars]
